# Supplementary material for: Fine-tuning structural RNA alignments in the twilight zone
Source: BMC Bioinformatics. 2010 Apr 30;11:222. doi: 10.1186/1471-2105-11-222 (PMC2876130; doi:10.1186/1471-2105-11-222)
Supplement: Additional file 2 — archaea subalignments. This file provides the subalignments of archaea sequences created and used in the study described in Additional File 1. This is a zipped archive of files in Fasta format. [file 1471-2105-11-222-S2.ZIP]

Archive with 331 entries (320 files):
- archaea_subalignments/
- archaea_subalignments/archaea_alignments_4/
- archaea_subalignments/archaea_alignments_4/nogapcols.0066-0070.reference
- archaea_subalignments/archaea_alignments_4/nogapcols.0051-0055.reference
- archaea_subalignments/archaea_alignments_4/nogapcols.0046-0050.reference
- archaea_subalignments/archaea_alignments_4/nogapcols.0071-0075.reference
- archaea_subalignments/archaea_alignments_4/nogapcols.0026-0030.reference
- archaea_subalignments/archaea_alignments_4/nogapcols.0076-0080.fasta
- archaea_subalignments/archaea_alignments_4/nogapcols.0011-0015.reference
- archaea_subalignments/archaea_alignments_4/nogapcols.0006-0010.reference
- archaea_subalignments/archaea_alignments_4/nogapcols.0031-0035.reference
- archaea_subalignments/archaea_alignments_4/nogapcols.0036-0040.reference
- archaea_subalignments/archaea_alignments_4/nogapcols.0011-0015.fasta
- archaea_subalignments/archaea_alignments_4/nogapcols.0001-0005.fasta
- archaea_subalignments/archaea_alignments_4/nogapcols.0021-0025.fasta
- archaea_subalignments/archaea_alignments_4/nogapcols.0031-0035.fasta
- archaea_subalignments/archaea_alignments_4/nogapcols.0071-0075.fasta
- archaea_subalignments/archaea_alignments_4/nogapcols.0061-0065.fasta
- archaea_subalignments/archaea_alignments_4/nogapcols.0056-0060.reference
- archaea_subalignments/archaea_alignments_4/nogapcols.0041-0045.fasta
- archaea_subalignments/archaea_alignments_4/nogapcols.0051-0055.fasta
- archaea_subalignments/archaea_alignments_4/nogapcols.0036-0040.fasta
- archaea_subalignments/archaea_alignments_4/nogapcols.0076-0080.reference
- archaea_subalignments/archaea_alignments_4/nogapcols.0016-0020.reference
- archaea_subalignments/archaea_alignments_4/nogapcols.0041-0045.reference
- archaea_subalignments/archaea_alignments_4/nogapcols.0006-0010.fasta
- archaea_subalignments/archaea_alignments_4/nogapcols.0026-0030.fasta
- archaea_subalignments/archaea_alignments_4/nogapcols.0061-0065.reference
- archaea_subalignments/archaea_alignments_4/nogapcols.0066-0070.fasta
- archaea_subalignments/archaea_alignments_4/nogapcols.0046-0050.fasta
- archaea_subalignments/archaea_alignments_4/nogapcols.0001-0005.reference
- archaea_subalignments/archaea_alignments_4/nogapcols.0016-0020.fasta
- archaea_subalignments/archaea_alignments_4/nogapcols.0021-0025.reference
- archaea_subalignments/archaea_alignments_4/nogapcols.0056-0060.fasta
- archaea_subalignments/archaea_sequences_1/
- archaea_subalignments/archaea_sequences_1/nogaps.0061-0065.fasta
- archaea_subalignments/archaea_sequences_1/nogaps.0071-0075.fasta
- archaea_subalignments/archaea_sequences_1/nogaps.0051-0055.fasta
- archaea_subalignments/archaea_sequences_1/nogapcols.0001-0005.reference
- archaea_subalignments/archaea_sequences_1/nogaps.0041-0045.fasta
- archaea_subalignments/archaea_sequences_1/nogaps.0001-0005.fasta
- archaea_subalignments/archaea_sequences_1/nogaps.0011-0015.fasta
- archaea_subalignments/archaea_sequences_1/nogaps.0031-0035.fasta
- archaea_subalignments/archaea_sequences_1/nogapcols.0021-0025.reference
- archaea_subalignments/archaea_sequences_1/nogaps.0021-0025.fasta
- archaea_subalignments/archaea_sequences_1/nogapcols.0041-0045.reference
- archaea_subalignments/archaea_sequences_1/nogaps.0036-0040.fasta
- archaea_subalignments/archaea_sequences_1/nogapcols.0061-0065.reference
- archaea_subalignments/archaea_sequences_1/nogaps.0066-0070.fasta
- archaea_subalignments/archaea_sequences_1/nogapcols.0076-0080.reference
- archaea_subalignments/archaea_sequences_1/nogaps.0046-0050.fasta
- archaea_subalignments/archaea_sequences_1/nogaps.0006-0010.fasta
- archaea_subalignments/archaea_sequences_1/nogapcols.0016-0020.reference
- archaea_subalignments/archaea_sequences_1/nogaps.0026-0030.fasta
- archaea_subalignments/archaea_sequences_1/nogaps.0056-0060.fasta
- archaea_subalignments/archaea_sequences_1/nogaps.0016-0020.fasta
- archaea_subalignments/archaea_sequences_1/nogapcols.0056-0060.reference
- archaea_subalignments/archaea_sequences_1/nogaps.0076-0080.fasta
- archaea_subalignments/archaea_sequences_1/nogapcols.0026-0030.reference
- archaea_subalignments/archaea_sequences_1/nogapcols.0011-0015.reference
- archaea_subalignments/archaea_sequences_1/nogapcols.0036-0040.reference
- archaea_subalignments/archaea_sequences_1/nogapcols.0006-0010.reference
- archaea_subalignments/archaea_sequences_1/nogapcols.0031-0035.reference
- archaea_subalignments/archaea_sequences_1/nogapcols.0066-0070.reference
- archaea_subalignments/archaea_sequences_1/nogapcols.0051-0055.reference
- archaea_subalignments/archaea_sequences_1/nogapcols.0046-0050.reference
- archaea_subalignments/archaea_sequences_1/nogapcols.0071-0075.reference
- archaea_subalignments/archaea_alignments_3/
- archaea_subalignments/archaea_alignments_3/nogapcols.0066-0070.reference
- archaea_subalignments/archaea_alignments_3/nogapcols.0051-0055.reference
- archaea_subalignments/archaea_alignments_3/nogapcols.0046-0050.reference
- archaea_subalignments/archaea_alignments_3/nogapcols.0071-0075.reference
- archaea_subalignments/archaea_alignments_3/nogapcols.0026-0030.reference
- archaea_subalignments/archaea_alignments_3/nogapcols.0011-0015.reference
- archaea_subalignments/archaea_alignments_3/nogapcols.0036-0040.reference
- archaea_subalignments/archaea_alignments_3/nogapcols.0006-0010.reference
- archaea_subalignments/archaea_alignments_3/nogapcols.0031-0035.reference
- archaea_subalignments/archaea_alignments_3/nogapcols.0076-0080.fasta
- archaea_subalignments/archaea_alignments_3/nogapcols.0046-0050.fasta
- archaea_subalignments/archaea_alignments_3/nogapcols.0066-0070.fasta
- archaea_subalignments/archaea_alignments_3/nogapcols.0056-0060.reference
- archaea_subalignments/archaea_alignments_3/nogapcols.0026-0030.fasta
- archaea_subalignments/archaea_alignments_3/nogapcols.0006-0010.fasta
- archaea_subalignments/archaea_alignments_3/nogapcols.0056-0060.fasta
- archaea_subalignments/archaea_alignments_3/nogapcols.0076-0080.reference
- archaea_subalignments/archaea_alignments_3/nogapcols.0016-0020.reference
- archaea_subalignments/archaea_alignments_3/nogapcols.0016-0020.fasta
- archaea_subalignments/archaea_alignments_3/nogapcols.0051-0055.fasta
- archaea_subalignments/archaea_alignments_3/nogapcols.0041-0045.fasta
- archaea_subalignments/archaea_alignments_3/nogapcols.0061-0065.fasta
- archaea_subalignments/archaea_alignments_3/nogapcols.0071-0075.fasta
- archaea_subalignments/archaea_alignments_3/nogapcols.0041-0045.reference
- archaea_subalignments/archaea_alignments_3/nogapcols.0031-0035.fasta
- archaea_subalignments/archaea_alignments_3/nogapcols.0021-0025.fasta
- archaea_subalignments/archaea_alignments_3/nogapcols.0001-0005.fasta
- archaea_subalignments/archaea_alignments_3/nogapcols.0011-0015.fasta
- archaea_subalignments/archaea_alignments_3/nogapcols.0061-0065.reference
- archaea_subalignments/archaea_alignments_3/nogapcols.0001-0005.reference
- archaea_subalignments/archaea_alignments_3/nogapcols.0036-0040.fasta
- archaea_subalignments/archaea_alignments_3/nogapcols.0021-0025.reference
- archaea_subalignments/archaea_sequences_2/
- archaea_subalignments/archaea_sequences_2/nogapcols.0011-0015.reference
- archaea_subalignments/archaea_sequences_2/nogapcols.0026-0030.reference
- archaea_subalignments/archaea_sequences_2/nogapcols.0036-0040.reference
- archaea_subalignments/archaea_sequences_2/nogapcols.0031-0035.reference
- archaea_subalignments/archaea_sequences_2/nogaps.0076-0080.fasta
- archaea_subalignments/archaea_sequences_2/nogapcols.0006-0010.reference
- archaea_subalignments/archaea_sequences_2/nogapcols.0051-0055.reference
- archaea_subalignments/archaea_sequences_2/nogapcols.0066-0070.reference
- archaea_subalignments/archaea_sequences_2/nogapcols.0071-0075.reference
- archaea_subalignments/archaea_sequences_2/nogapcols.0046-0050.reference
- archaea_subalignments/archaea_sequences_2/nogapcols.0076-0080.reference
- archaea_subalignments/archaea_sequences_2/nogapcols.0016-0020.reference
- archaea_subalignments/archaea_sequences_2/nogaps.0036-0040.fasta
- archaea_subalignments/archaea_sequences_2/nogaps.0051-0055.fasta
- archaea_subalignments/archaea_sequences_2/nogaps.0041-0045.fasta
- archaea_subalignments/archaea_sequences_2/nogaps.0061-0065.fasta
- archaea_subalignments/archaea_sequences_2/nogaps.0071-0075.fasta
- archaea_subalignments/archaea_sequences_2/nogaps.0031-0035.fasta
- archaea_subalignments/archaea_sequences_2/nogaps.0021-0025.fasta
- archaea_subalignments/archaea_sequences_2/nogapcols.0056-0060.reference
- archaea_subalignments/archaea_sequences_2/nogaps.0001-0005.fasta
- archaea_subalignments/archaea_sequences_2/nogaps.0011-0015.fasta
- archaea_subalignments/archaea_sequences_2/nogaps.0056-0060.fasta
- archaea_subalignments/archaea_sequences_2/nogapcols.0001-0005.reference
- archaea_subalignments/archaea_sequences_2/nogapcols.0021-0025.reference
- archaea_subalignments/archaea_sequences_2/nogaps.0016-0020.fasta
- archaea_subalignments/archaea_sequences_2/nogaps.0046-0050.fasta
- archaea_subalignments/archaea_sequences_2/nogaps.0066-0070.fasta
- archaea_subalignments/archaea_sequences_2/nogapcols.0041-0045.reference
- archaea_subalignments/archaea_sequences_2/nogaps.0026-0030.fasta
- archaea_subalignments/archaea_sequences_2/nogapcols.0061-0065.reference
- archaea_subalignments/archaea_sequences_2/nogaps.0006-0010.fasta
- archaea_subalignments/archaea_sequences_5/
- archaea_subalignments/archaea_sequences_5/nogaps.0016-0020.fasta
- archaea_subalignments/archaea_sequences_5/nogapcols.0001-0005.reference
- archaea_subalignments/archaea_sequences_5/nogapcols.0021-0025.reference
- archaea_subalignments/archaea_sequences_5/nogaps.0056-0060.fasta
- archaea_subalignments/archaea_sequences_5/nogaps.0006-0010.fasta
- archaea_subalignments/archaea_sequences_5/nogapcols.0041-0045.reference
- archaea_subalignments/archaea_sequences_5/nogaps.0026-0030.fasta
- archaea_subalignments/archaea_sequences_5/nogaps.0066-0070.fasta
- archaea_subalignments/archaea_sequences_5/nogapcols.0061-0065.reference
- archaea_subalignments/archaea_sequences_5/nogaps.0046-0050.fasta
- archaea_subalignments/archaea_sequences_5/nogaps.0036-0040.fasta
- archaea_subalignments/archaea_sequences_5/nogapcols.0076-0080.reference
- archaea_subalignments/archaea_sequences_5/nogapcols.0016-0020.reference
- archaea_subalignments/archaea_sequences_5/nogaps.0001-0005.fasta
- archaea_subalignments/archaea_sequences_5/nogaps.0011-0015.fasta
- archaea_subalignments/archaea_sequences_5/nogaps.0031-0035.fasta
- archaea_subalignments/archaea_sequences_5/nogaps.0021-0025.fasta
- archaea_subalignments/archaea_sequences_5/nogaps.0061-0065.fasta
- archaea_subalignments/archaea_sequences_5/nogapcols.0056-0060.reference
- archaea_subalignments/archaea_sequences_5/nogaps.0071-0075.fasta
- archaea_subalignments/archaea_sequences_5/nogaps.0051-0055.fasta
- archaea_subalignments/archaea_sequences_5/nogaps.0041-0045.fasta
- archaea_subalignments/archaea_sequences_5/nogaps.0076-0080.fasta
- archaea_subalignments/archaea_sequences_5/nogapcols.0011-0015.reference
- archaea_subalignments/archaea_sequences_5/nogapcols.0026-0030.reference
- archaea_subalignments/archaea_sequences_5/nogapcols.0036-0040.reference
- archaea_subalignments/archaea_sequences_5/nogapcols.0031-0035.reference
- archaea_subalignments/archaea_sequences_5/nogapcols.0006-0010.reference
- archaea_subalignments/archaea_sequences_5/nogapcols.0051-0055.reference
- archaea_subalignments/archaea_sequences_5/nogapcols.0066-0070.reference
- archaea_subalignments/archaea_sequences_5/nogapcols.0071-0075.reference
- archaea_subalignments/archaea_sequences_5/nogapcols.0046-0050.reference
- archaea_subalignments/archaea_alignments_2/
- archaea_subalignments/archaea_alignments_2/nogapcols.0036-0040.fasta
- archaea_subalignments/archaea_alignments_2/nogapcols.0041-0045.reference
- archaea_subalignments/archaea_alignments_2/nogapcols.0061-0065.reference
- archaea_subalignments/archaea_alignments_2/nogapcols.0001-0005.fasta
- archaea_subalignments/archaea_alignments_2/nogapcols.0011-0015.fasta
- archaea_subalignments/archaea_alignments_2/nogapcols.0001-0005.reference
- archaea_subalignments/archaea_alignments_2/nogapcols.0031-0035.fasta
- archaea_subalignments/archaea_alignments_2/nogapcols.0021-0025.fasta
- archaea_subalignments/archaea_alignments_2/nogapcols.0061-0065.fasta
- archaea_subalignments/archaea_alignments_2/nogapcols.0071-0075.fasta
- archaea_subalignments/archaea_alignments_2/nogapcols.0021-0025.reference
- archaea_subalignments/archaea_alignments_2/nogapcols.0051-0055.fasta
- archaea_subalignments/archaea_alignments_2/nogapcols.0041-0045.fasta
- archaea_subalignments/archaea_alignments_2/nogapcols.0016-0020.fasta
- archaea_subalignments/archaea_alignments_2/nogapcols.0056-0060.reference
- archaea_subalignments/archaea_alignments_2/nogapcols.0056-0060.fasta
- archaea_subalignments/archaea_alignments_2/nogapcols.0006-0010.fasta
- archaea_subalignments/archaea_alignments_2/nogapcols.0076-0080.reference
- archaea_subalignments/archaea_alignments_2/nogapcols.0026-0030.fasta
- archaea_subalignments/archaea_alignments_2/nogapcols.0066-0070.fasta
- archaea_subalignments/archaea_alignments_2/nogapcols.0016-0020.reference
- archaea_subalignments/archaea_alignments_2/nogapcols.0046-0050.fasta
- archaea_subalignments/archaea_alignments_2/nogapcols.0076-0080.fasta
- archaea_subalignments/archaea_alignments_2/nogapcols.0066-0070.reference
- archaea_subalignments/archaea_alignments_2/nogapcols.0051-0055.reference
- archaea_subalignments/archaea_alignments_2/nogapcols.0046-0050.reference
- archaea_subalignments/archaea_alignments_2/nogapcols.0071-0075.reference
- archaea_subalignments/archaea_alignments_2/nogapcols.0026-0030.reference
- archaea_subalignments/archaea_alignments_2/nogapcols.0011-0015.reference
- archaea_subalignments/archaea_alignments_2/nogapcols.0006-0010.reference
- archaea_subalignments/archaea_alignments_2/nogapcols.0031-0035.reference
- archaea_subalignments/archaea_alignments_2/nogapcols.0036-0040.reference
- archaea_subalignments/archaea_alignments_5/
- archaea_subalignments/archaea_alignments_5/nogapcols.0056-0060.reference
- archaea_subalignments/archaea_alignments_5/nogapcols.0076-0080.fasta
- archaea_subalignments/archaea_alignments_5/nogapcols.0016-0020.reference
- archaea_subalignments/archaea_alignments_5/nogapcols.0076-0080.reference
- archaea_subalignments/archaea_alignments_5/nogapcols.0061-0065.reference
- archaea_subalignments/archaea_alignments_5/nogapcols.0041-0045.reference
- archaea_subalignments/archaea_alignments_5/nogapcols.0021-0025.reference
- archaea_subalignments/archaea_alignments_5/nogapcols.0001-0005.reference
- archaea_subalignments/archaea_alignments_5/nogapcols.0071-0075.reference
- archaea_subalignments/archaea_alignments_5/nogapcols.0046-0050.reference
- archaea_subalignments/archaea_alignments_5/nogapcols.0036-0040.fasta
- archaea_subalignments/archaea_alignments_5/nogapcols.0051-0055.reference
- archaea_subalignments/archaea_alignments_5/nogapcols.0066-0070.reference
- archaea_subalignments/archaea_alignments_5/nogapcols.0051-0055.fasta
- archaea_subalignments/archaea_alignments_5/nogapcols.0036-0040.reference
- archaea_subalignments/archaea_alignments_5/nogapcols.0041-0045.fasta
- archaea_subalignments/archaea_alignments_5/nogapcols.0031-0035.reference
- archaea_subalignments/archaea_alignments_5/nogapcols.0061-0065.fasta
- archaea_subalignments/archaea_alignments_5/nogapcols.0071-0075.fasta
- archaea_subalignments/archaea_alignments_5/nogapcols.0006-0010.reference
- archaea_subalignments/archaea_alignments_5/nogapcols.0031-0035.fasta
- archaea_subalignments/archaea_alignments_5/nogapcols.0021-0025.fasta
- archaea_subalignments/archaea_alignments_5/nogapcols.0001-0005.fasta
- archaea_subalignments/archaea_alignments_5/nogapcols.0011-0015.reference
- archaea_subalignments/archaea_alignments_5/nogapcols.0026-0030.reference
- archaea_subalignments/archaea_alignments_5/nogapcols.0011-0015.fasta
- archaea_subalignments/archaea_alignments_5/nogapcols.0056-0060.fasta
- archaea_subalignments/archaea_alignments_5/nogapcols.0016-0020.fasta
- archaea_subalignments/archaea_alignments_5/nogapcols.0046-0050.fasta
- archaea_subalignments/archaea_alignments_5/nogapcols.0066-0070.fasta
- archaea_subalignments/archaea_alignments_5/nogapcols.0026-0030.fasta
- archaea_subalignments/archaea_alignments_5/nogapcols.0006-0010.fasta
- archaea_subalignments/archaea_alignments_1/
- archaea_subalignments/archaea_alignments_1/nogapcols.0061-0065.reference
- archaea_subalignments/archaea_alignments_1/nogapcols.0041-0045.reference
- archaea_subalignments/archaea_alignments_1/nogapcols.0021-0025.reference
- archaea_subalignments/archaea_alignments_1/nogapcols.0001-0005.reference
- archaea_subalignments/archaea_alignments_1/nogapcols.0056-0060.reference
- archaea_subalignments/archaea_alignments_1/nogapcols.0016-0020.reference
- archaea_subalignments/archaea_alignments_1/nogapcols.0076-0080.reference
- archaea_subalignments/archaea_alignments_1/nogapcols.0076-0080.fasta
- archaea_subalignments/archaea_alignments_1/nogapcols.0066-0070.fasta
- archaea_subalignments/archaea_alignments_1/nogapcols.0046-0050.fasta
- archaea_subalignments/archaea_alignments_1/nogapcols.0006-0010.fasta
- archaea_subalignments/archaea_alignments_1/nogapcols.0026-0030.fasta
- archaea_subalignments/archaea_alignments_1/nogapcols.0056-0060.fasta
- archaea_subalignments/archaea_alignments_1/nogapcols.0016-0020.fasta
- archaea_subalignments/archaea_alignments_1/nogapcols.0071-0075.fasta
- archaea_subalignments/archaea_alignments_1/nogapcols.0071-0075.reference
- archaea_subalignments/archaea_alignments_1/nogapcols.0061-0065.fasta
- archaea_subalignments/archaea_alignments_1/nogapcols.0046-0050.reference
- archaea_subalignments/archaea_alignments_1/nogapcols.0041-0045.fasta
- archaea_subalignments/archaea_alignments_1/nogapcols.0051-0055.fasta
- archaea_subalignments/archaea_alignments_1/nogapcols.0011-0015.fasta
- archaea_subalignments/archaea_alignments_1/nogapcols.0051-0055.reference
- archaea_subalignments/archaea_alignments_1/nogapcols.0001-0005.fasta
- archaea_subalignments/archaea_alignments_1/nogapcols.0066-0070.reference
- archaea_subalignments/archaea_alignments_1/nogapcols.0021-0025.fasta
- archaea_subalignments/archaea_alignments_1/nogapcols.0031-0035.fasta
- archaea_subalignments/archaea_alignments_1/nogapcols.0031-0035.reference
- archaea_subalignments/archaea_alignments_1/nogapcols.0006-0010.reference
- archaea_subalignments/archaea_alignments_1/nogapcols.0036-0040.reference
- archaea_subalignments/archaea_alignments_1/nogapcols.0011-0015.reference
- archaea_subalignments/archaea_alignments_1/nogapcols.0026-0030.reference
- archaea_subalignments/archaea_alignments_1/nogapcols.0036-0040.fasta
- archaea_subalignments/archaea_sequences_4/
- archaea_subalignments/archaea_sequences_4/nogaps.0066-0070.fasta
- archaea_subalignments/archaea_sequences_4/nogaps.0046-0050.fasta
- archaea_subalignments/archaea_sequences_4/nogapcols.0046-0050.reference
- archaea_subalignments/archaea_sequences_4/nogapcols.0071-0075.reference
- archaea_subalignments/archaea_sequences_4/nogaps.0006-0010.fasta
- archaea_subalignments/archaea_sequences_4/nogaps.0026-0030.fasta
- archaea_subalignments/archaea_sequences_4/nogapcols.0066-0070.reference
- archaea_subalignments/archaea_sequences_4/nogapcols.0051-0055.reference
- archaea_subalignments/archaea_sequences_4/nogapcols.0036-0040.reference
- archaea_subalignments/archaea_sequences_4/nogapcols.0006-0010.reference
- archaea_subalignments/archaea_sequences_4/nogaps.0056-0060.fasta
- archaea_subalignments/archaea_sequences_4/nogapcols.0031-0035.reference
- archaea_subalignments/archaea_sequences_4/nogaps.0016-0020.fasta
- archaea_subalignments/archaea_sequences_4/nogapcols.0026-0030.reference
- archaea_subalignments/archaea_sequences_4/nogapcols.0011-0015.reference
- archaea_subalignments/archaea_sequences_4/nogaps.0071-0075.fasta
- archaea_subalignments/archaea_sequences_4/nogaps.0061-0065.fasta
- archaea_subalignments/archaea_sequences_4/nogaps.0041-0045.fasta
- archaea_subalignments/archaea_sequences_4/nogaps.0051-0055.fasta
- archaea_subalignments/archaea_sequences_4/nogaps.0011-0015.fasta
- archaea_subalignments/archaea_sequences_4/nogaps.0001-0005.fasta
- archaea_subalignments/archaea_sequences_4/nogaps.0021-0025.fasta
- archaea_subalignments/archaea_sequences_4/nogaps.0031-0035.fasta
- archaea_subalignments/archaea_sequences_4/nogaps.0036-0040.fasta
- archaea_subalignments/archaea_sequences_4/nogapcols.0056-0060.reference
- archaea_subalignments/archaea_sequences_4/nogapcols.0016-0020.reference
- archaea_subalignments/archaea_sequences_4/nogapcols.0076-0080.reference
- archaea_subalignments/archaea_sequences_4/nogapcols.0061-0065.reference
- archaea_subalignments/archaea_sequences_4/nogapcols.0041-0045.reference
- archaea_subalignments/archaea_sequences_4/nogapcols.0021-0025.reference
- archaea_subalignments/archaea_sequences_4/nogaps.0076-0080.fasta
- archaea_subalignments/archaea_sequences_4/nogapcols.0001-0005.reference
- archaea_subalignments/archaea_sequences_3/
- archaea_subalignments/archaea_sequences_3/nogaps.0066-0070.fasta
[truncated: 31 more entries]
