# Supplementary material for: Fine-tuning structural RNA alignments in the twilight zone
Source: BMC Bioinformatics. 2010 Apr 30;11:222. doi: 10.1186/1471-2105-11-222 (PMC2876130; doi:10.1186/1471-2105-11-222)
Supplement: Additional file 2 — archaea subalignments. This file provides the subalignments of archaea sequences created and used in the study described in Additional File 1. This is a zipped archive of files in Fasta format. [file 1471-2105-11-222-S2.ZIP › archaea_subalignments/archaea_alignments_4/nogapcols.0001-0005.fasta]

>Methanopyrus kandleri 1
GUGG-CGGCGGCCACAGCGGCCGGGGCCACACCCGGGCCACAUCUCGAACCCGGAAGUUAAGCCCGGCCGCGUCCCGGG-UGGUACUGCGCUCC-GAGA-GGGCGCGGGAAGCCCGGGAUGCCGCCGCCGUCCCC
>Halobacterium sp. 2
----UUGGCGACCAUAGCGGC-GAGUGACCUC-CCGUACCCAUCCCGAACACGGAAGAUAAGCUCGCCUGCGUUUCGGU-CAGUACUGGAUUGG-GCGA-CCCUCUGGGAAAUCUGAUUCGCCGCCACC------
>Methanosarcina vacuolata 1
GAUC-UGGCAGCCAUAGCGGC-AGGUGUAAUC-CUGUACCCAUCCCGAACACAGUAGAUAAGCCUGCCCGCGUUCCUUGCCUGUACUGAAG-U-GUGCGA-GCUUCGGGAACUCUGGAUCG-UGCCAUAUCAGU-
>Thermococcus kodakarensis 1
-GGCACGGCGGCCAUAGCGGC-GGGGCCACAC-CCGGUCUCGUUUCGACCCCGGAAGUUAAGCCCGCCAGCGUUCCCGG-GUGUACUGCCCUCC-GAGA-GGGGGCGGGAAACCGGGAACGCCGCCGGCCAC---
>Methanocaldococcus jannaschii 1
UGGUACGGCGGUCAUAGCGGG-GGGGCCACAC-CCGAACCCAUCCCGAACUCGGAAGUUAAGCCCCCCAGCGAUGCCCC-GAGUACUGCC-----AUCU----GGCGGGAAAGGGGCGACGCCGCCGGCCAC---
