# Supplementary material for: Fine-tuning structural RNA alignments in the twilight zone
Source: BMC Bioinformatics. 2010 Apr 30;11:222. doi: 10.1186/1471-2105-11-222 (PMC2876130; doi:10.1186/1471-2105-11-222)
Supplement: Additional file 2 — archaea subalignments. This file provides the subalignments of archaea sequences created and used in the study described in Additional File 1. This is a zipped archive of files in Fasta format. [file 1471-2105-11-222-S2.ZIP › archaea_subalignments/archaea_alignments_4/nogapcols.0021-0025.fasta]

>Halorubrum distributum 1
----GUAGGCGGCCAAAGCGGCAGGGAAAGACCCGUACCCAUUCCGAACACGGAAGUGAAGCCUGCCAGCGUACCAG-CUAGUACUGGAGUGGGAGACCCUCUGGGAGCGCUGGUUCGCCGCC-UACUC-----
>Methanosarcina mazei 1
--AGUUUGGCGGCCAUAGCGGCAGGGCAACUCCUGUACCCAUCCCGAACACAGAAGAUAAGCCUGCCCGCGUUCCUU-ACUGUACUGAAGUGUGCGAGCCUUCGGGAACUCUGGAUCGCUGCC-AAGCU-CAC-
>Methanosarcina barkeri 1
GGAGUUUGGCG-CCAUAGCGGCAGUGUAACUCCUGUACCCAUCCCGAACACAGUAGAUAAGCCUGCCCGCGUUCCUU-ACUGUACUGAAGUGUGCGAGCCUUCGGGAACUCUGGAUCGCUGCC-AUACU-CACC
>Sulfolobus solfataricus 2
--GCCCACCCGGUCACAGUGAGCGGGCAACACCCGGACUCAUUUCGAACCCGGAAGUUAAG-CCGCUCACGUUAGUG-GGGCC-GUGGAUACCGUGAGGAUCCGCAGCCCCACUAA-GCUGGGAUGGGUUUU--
>Methanobacterium formicicum 1
--AGGUUGGCGGCCAUAGCGGAGGGGCCAUACCUGGUCUCGUUUCGAUCCCAGAAGUGAAGUCCUCCUGCGUUUUGUUGUUGUACUGUGG-ACGAGAGUCUAUGGGAAGCUCAUAACGCUGCC-GGCCUC----
