# Supplementary material for: Fine-tuning structural RNA alignments in the twilight zone
Source: BMC Bioinformatics. 2010 Apr 30;11:222. doi: 10.1186/1471-2105-11-222 (PMC2876130; doi:10.1186/1471-2105-11-222)
Supplement: Additional file 2 — archaea subalignments. This file provides the subalignments of archaea sequences created and used in the study described in Additional File 1. This is a zipped archive of files in Fasta format. [file 1471-2105-11-222-S2.ZIP › archaea_subalignments/archaea_alignments_4/nogapcols.0071-0075.fasta]

>Methanospirillum hungatei 1
-UCAA-UAGCGGCCACAGCAGGUGUGUCACACCCGUUCCCAUUCCGAACACGGAAGUUAAGACACCUC-ACGUGGAUGA-CGGUACUGAGGUAC-GCGAGUCCUCGGGAAAUCAUCCUCGCUGCUAUUGUU---
>Methanosarcina acetivorans 2
-AGUU-UGGCGGCCAUAGCGGCAGGGUAACUCCUGUACCCAUCCCGAACACAGCAGAUAAGCCUGCCCCGCGUUCCUUA-CUGUACUGAAGUGU-GCGAGCCUUCGGGAACUCUGGAUCGCUGCCAAAUUCACC
>Methanothermobacter thermautotrophicus 5
---GU-UGGCGGUCAUGGCGUGGGGUUAAUACCUGAUCUCGUUUCGAUCUCAGUAGUUAAGUCCUGCU-GCGUUGUGGGUGUGUACUGCGG-U-UUUUU-GCUGUGGGAAGCCCACUUCACUGCCAGCACCC--
>Haloferax mediterranei 2
---UUAGGGCGGCCAGAGCGGUGAGGUUCCACCCGUACCCAUCCCGAACACGGAAGUUAAGCUCGCCU-GCGUUCUGGU-CAGUACUGGAGUGA-GCGAUCCUCUGGGAAAUCCAGUUCGCCGCCCCU------
>Methanolobus tindarius 2
GGAGUUUGGCGGCCAUAGCGGCGGGGCAAUUCCUGUACCCAUCCCGAACACAGAAGAUAAGCCCGCCU-GCGUUCUAUA-CUGUACUAAAGUAU-GAGAGUCUUUGGGAAAUAUGGAACGCUGCCAUCUCC---
