# Supplementary material for: Fine-tuning structural RNA alignments in the twilight zone
Source: BMC Bioinformatics. 2010 Apr 30;11:222. doi: 10.1186/1471-2105-11-222 (PMC2876130; doi:10.1186/1471-2105-11-222)
Supplement: Additional file 2 — archaea subalignments. This file provides the subalignments of archaea sequences created and used in the study described in Additional File 1. This is a zipped archive of files in Fasta format. [file 1471-2105-11-222-S2.ZIP › archaea_subalignments/archaea_alignments_4/nogapcols.0061-0065.fasta]

>Halobacterium salinarum 3
---UUAAGGCGGCCAUAGCGGUGGGGUU-ACUCCCGUACCCA-CCCGAACACGGAAGAUAAGCCCGCCUGCGUUCCGGU-CAGUACUGGAGUGCGCGAGCCUCUGGGAAAUCCGGUUCGCCGCCU-ACU--
>Methanothermobacter thermautotrophicus 3
GGUUU-UGGCGGUCAUGGCGUGGGGGUUUAUACCUGAUCUCGUUUCGAUCUCAGUAGUUAAGUCCUGCUGCGUUGUGGGUGUGUACUGCGGUU-UUUU-GCUGUGGGAAGCCCACUUCACUGCCA-GACCA
>Halorubrum terrestre 2
---GA-AGGCGGCCAGAGCGGUGGGGAA-ACACCCGUACCCAUUCCGAACACGGAAGUUAAGCCCACCAGCGUACCGUG-AAGUACUGGAGUGAGCGAUCCUCUGGGAACCACGAGUCGCCGCCU-GCC--
>Halorubrum distributum 3
---GA-AGGCGGCCAGAGCGGUAGGGAA-ACACCCGUACCCAUUCCGAACACGGAAGUUAAGCCUCAGCGUA--UCGUG-AAGUACUGGAGUGAGCGAUCCUCUGGGAACCACGAGUCGCCGCCU-UCCC-
>Natrialba magadii 1
--UUA-AGGCGGCCAUCGCGGCGGGGUU-CCUCCCGUACCCAUCCCGAACACGGAAGAUAAGCCUGCCUGCGUAUUGGU-GAGUACUGGAGUGGGAGACCCUCUGGGAGAGCCGAUUCGCCGCCCCUACU-
