# Supplementary material for: Fine-tuning structural RNA alignments in the twilight zone
Source: BMC Bioinformatics. 2010 Apr 30;11:222. doi: 10.1186/1471-2105-11-222 (PMC2876130; doi:10.1186/1471-2105-11-222)
Supplement: Additional file 2 — archaea subalignments. This file provides the subalignments of archaea sequences created and used in the study described in Additional File 1. This is a zipped archive of files in Fasta format. [file 1471-2105-11-222-S2.ZIP › archaea_subalignments/archaea_alignments_4/nogapcols.0041-0045.fasta]

>Natronomonas pharaonis 2
-----A--AGGCGGCCAUAGCGGCGGGGUCCCUCCCGUACCCAUCCCGAACACGGAAGAUAAGCCCGCCUGCGUAUUGGU-GAGUACUGGAGUGG-GAGACCCUCUGGGAGAGCUGAUUCGCCGCC-U-U-------
>Thermococcus celer 2
---GGUA-CGGCGGUCAUAGCGGCGGGGUCACACCCGGUCUCGUUUCGACCCCGGAAGUUAAGCCCGCCAGCGAUCCCGG-UUGUACUGCCCUCC-GGGAGGGGGCGGGAAGCCGGGGACGCCGCC-G-GCC-A-CU
>Methanothermobacter thermautotrophicus 6
-GGGGCA-UGGCGGUCAUGGCGCAGGGGUUAUACCUGAUCUCGUUUCGAUCUCAGUAGUUAAGUCCUGCUGCGUUGUGGGUGUGUACUGCGG-U-UUUUU-GCUGUGGGAAGCCCACUUCACUGCC-A-GCCAC-U-
>Thermoplasma acidophilum 1
----GG--CAACGGUCAUAGCAGCAGGGAAACACCAGAUCCCAUUCCGAACUCGACGGUUAAGCCUGCU-GCGUAUUGCG-UUGUACUGUAUGCC-GCGAGGGUACGGGAAGCGCAAUAUGCUGUU-A-CC--A-CU
>Pyrodictium occultum 1
UGGCCC-GACCCGGCCAUAGCGGCCGGGCAACACCCGGACUCAUGUCGAACCCGGAAGUUAAG-CCGGCCGCGUUGGGGG-AUGCUGUGGGGUCC-GCGAGGCCCCGCAGCGCCCCCAA-GCCGGGAUCGGG-CCG-
