# Supplementary material for: Fine-tuning structural RNA alignments in the twilight zone
Source: BMC Bioinformatics. 2010 Apr 30;11:222. doi: 10.1186/1471-2105-11-222 (PMC2876130; doi:10.1186/1471-2105-11-222)
Supplement: Additional file 2 — archaea subalignments. This file provides the subalignments of archaea sequences created and used in the study described in Additional File 1. This is a zipped archive of files in Fasta format. [file 1471-2105-11-222-S2.ZIP › archaea_subalignments/archaea_alignments_4/nogapcols.0051-0055.fasta]

>Halobacterium salinarum 2
-----UUAAGGCGGCCAUAGCGGUGGGGUU-ACUCCCGUACCCAUCCCGAACACGGAAGAUAAGCCCGCCUGCGUUCCGGU-CAGUACUGGAGUGC-GCGAGCCUCUGGGAAAUCCGGUUCGCCGCC-UAC-U------
>Methanothermobacter thermautotrophicus 7
-GGGUUU-UGGCGGUCAUGGCGUGGGGGUUUAUACCUGAUCUCGUUUCGAUCUCAGUAGUUAAGUCCUGCUGCGUUGUGGGUGUGUACUGCGG-U-UUUUU-GCUGUGGGAAGCCCACUUCACUGCC-AGA-C-CACCC
>Pyrococcus furiosus 2
--------CGGCGGCCAUAGCGGGGGGGCC-ACACCCGGUCUCAUUUCGAACCCGGAAGUUAAGCCCCCCAGCGAUCCCGG-UUGUACUGCCCUCC-GAGAGGGGGCGGGAAGCCGGGGACGCCGCC-GGCCACUAUC-
>Sulfolobus sp. 2
GCCC-CUAACCCGGCAAUAGGCGCCGGUGCUACGCCCGGUCUCUUCA-GAACCCGGAAGCUAAGGCCGGCGCCGCGGACGG-GAGUACUGGGGUCC-GCGAGGCCCCGGGAAACCGCCGU-GCUGGGA-GG-G-GGCUU
>Archaeoglobus fulgidus 1
--AU-GC-CGACGGUCAUAGGACGGGGGAA-ACACCCGGACUCAUUCCGAACCCGGAAGUUAAGCCCCGUUCCGUCCCGCA-CAGUACUGUGUUCC-GAGAGGGCACGGGAACUGCGGGA-ACCGUC-GGCUU------
