# Supplementary material for: Fine-tuning structural RNA alignments in the twilight zone
Source: BMC Bioinformatics. 2010 Apr 30;11:222. doi: 10.1186/1471-2105-11-222 (PMC2876130; doi:10.1186/1471-2105-11-222)
Supplement: Additional file 2 — archaea subalignments. This file provides the subalignments of archaea sequences created and used in the study described in Additional File 1. This is a zipped archive of files in Fasta format. [file 1471-2105-11-222-S2.ZIP › archaea_subalignments/archaea_alignments_4/nogapcols.0036-0040.fasta]

>Sulfolobus tokodaii 1
--GC-CC--ACUCGGCCAUAGUGGG-CGGGUA-ACACCCGGACUCGUCUCGAACCCGGAAGUUAAG-CCGCCCACGUUAGAAGG-GCC--GUGGGAUCC-GCGAGGACCCGCAGCCCUUCUAA-GCCGAGAUGGGCUUC-
>Nanoarchaeum equitans 1
GUUUCGUG-GGAGGGCCAUAGCGGCCCGGGAA-CCACCCGUACCCAUCUCGAACACGGAAGUUAAGCCGGGCCGCGUC-CCGAGU-GGUACUGCCC-C-GCGAA-GGGGUGGGAAGCUCGGGAUGCCC------------
>Thermococcus celer 1
---G-GUA-CGGCGGUCAUAGCGGC-GGGGUC-ACACCCGGUCUCGUUUCGACCCCGGAAGUUAAGCCCGCCAGCGAU-CCCGG-UUGUACUGCCCUCC-GGGAGGGGGCGGGAA-CCGGGGACGCCGCC-GGCCA-C--
>Pyrobaculum aerophilum 1
--GCCCCUAACCCGGCCAUAGGCGC-CGGUGAUACGCCCGGUCUCAUCA-GAACCCGGAAGCUAAGGCCGGCGCCGCG-CUCGG-GAGUACUGGGCUCC-GCGAGGGCCCGGGAAACCGGCGU-GCUGGGA-GGGGGCUU
>Halobacterium sp. 1
-----UUA-AGGCGGCCAUAGCGGU-GGGGUU-ACUCCCGUACCCAUCCCGAACACGGAAGAUAAGCCCGCCUGCGUU-CCGGU-CAGUACUGGAGUGC-GCGAGCCUCUGGGAAAUCCGGUUCGCCGCC-UACU-----
