# Supplementary material for: Fine-tuning structural RNA alignments in the twilight zone
Source: BMC Bioinformatics. 2010 Apr 30;11:222. doi: 10.1186/1471-2105-11-222 (PMC2876130; doi:10.1186/1471-2105-11-222)
Supplement: Additional file 2 — archaea subalignments. This file provides the subalignments of archaea sequences created and used in the study described in Additional File 1. This is a zipped archive of files in Fasta format. [file 1471-2105-11-222-S2.ZIP › archaea_subalignments/archaea_alignments_4/nogapcols.0046-0050.fasta]

>Methanothermobacter thermautotrophicus 4
---GU-UGGCGGUCAUGGCGUGGGGUUUAUACCUGAUCUCGUUUCGAUCUCAGUAGUUAAGUCCUGCUGCGUUGUGGGUGUGUACUGCGG-U-UUUUU-GCUGUGGGAAGCCCACUUCACUGCC-AGACAA----
>Methanococcus voltae 1
UG-ACAUAACGGUCAUAGCGGAGGUGUAACAUCCGAUCCCAUUCCGAUCUCGGAAAUUAAGCCCUCCAGCGAUUUCUU-AAGUACUGCC-----AUAC---GGUGGGAACAAGAUGACGCUGUU-AGUC-A-C--
>Sulfolobus sp. 1
GC-CC-ACCCGGCCACAGUGAGCGGGCAACACCCGGACUCAUUUCGAACCCGGAAGUUAAG-CCGCUCACGUUGGUGG-GGCC-GUGGAUACC-GUGAGGAUCCGCAGCCCCACUAA-GCUGGGAUGGG-CUUU-
>Halorubrum distributum 5
---GU-AGGCGGCCAGAGCGGUAGGGAAACACCCGUACCCAUUCCGAACACGGAAGUUAAGCCUACCAGCGUAUCGUG-AAGUACUGGAGUGA-GCGAUCCUCAGGGAACCACGAGUCGCCGCC-UACC------
>Natrinema sp. 1
--U-UACGGCGGCCACAGCGGCGAGGUACCUCCCGUACCCAUCCCGAACACGGAAGAUAAGCUCGCCUGCGUUUCGGU-CAGUACUGGAGUGG-GCGACCCUCUGGGAACCCCGAUUCGCCGCC--ACC-A-CUC
