# Supplementary material for: Fine-tuning structural RNA alignments in the twilight zone
Source: BMC Bioinformatics. 2010 Apr 30;11:222. doi: 10.1186/1471-2105-11-222 (PMC2876130; doi:10.1186/1471-2105-11-222)
Supplement: Additional file 2 — archaea subalignments. This file provides the subalignments of archaea sequences created and used in the study described in Additional File 1. This is a zipped archive of files in Fasta format. [file 1471-2105-11-222-S2.ZIP › archaea_subalignments/archaea_alignments_4/nogapcols.0016-0020.fasta]

>Haloferax volcanii 2
---UUAAGGCGGCCAGAGCGGUGAGGUU-CCACCCGUACCCAUCCCGAACACGGAAGUUAAGCUCACCUGCGUUCUGG-UCAGUACUGGAGUGAGCGAUCCUCUGGGAAAUCCAGUUCGCCGCCCCUAUU--
>Haloarcula marismortui 2
---UUA-GGCGGCCACAGCGGUGGGGUUGCCUCCCGUACCCAUCCCGAACACGGAAGAUAAGCCCACCAGCGUUCCAG-GGAGUACUGGAGUGCGCGAGCCUCUGGGAAAUCCGGUUCGCCGCCACC-----
>Haloferax volcanii 1
---UUAAGGCGGCCAGAGCGGUGAGGUU-CCACCCGUACCCAUCCCGAACACGGAAGUUAAGCUCACCUGCGUUCUGG-UCAGUACUGGAGUGAGCGAUCCUCUGGGAAAUCCAGUUCGCCGCCCCUAUU--
>Methanobrevibacter ruminantium 1
UAGGUUUGGCGGUCAUAGCGAUGGGGUU-ACACCUGGUCUCGUUUCGAUCCCAGAAGUUAAGUCUUUUCGCGUUUUGUUUGUGUACUAUGG-GUUCCGGUCUAUGGGAAUUUCAUUUAGCUGCCAGCUUUUU
>Natronococcus occultus 1
---UA-AGGCGGCCAUAGCGGCGGGGUU-CCUCCCGUACCCAUCCCGAACACGGAAGAUAAGCCCGCCUGCGUAUUGG-UGAGUACUGGAGUGGGAGACCCUCUGGGAGAGCUGAUUCGCUGCUUUA-----
