# Supplementary material for: Fine-tuning structural RNA alignments in the twilight zone
Source: BMC Bioinformatics. 2010 Apr 30;11:222. doi: 10.1186/1471-2105-11-222 (PMC2876130; doi:10.1186/1471-2105-11-222)
Supplement: Additional file 2 — archaea subalignments. This file provides the subalignments of archaea sequences created and used in the study described in Additional File 1. This is a zipped archive of files in Fasta format. [file 1471-2105-11-222-S2.ZIP › archaea_subalignments/archaea_sequences_1/nogaps.0051-0055.fasta]

>Pyrobaculum aerophilum 1
GCCCCUAACCCGGCCAUAGGCGCCGGUGAUACGCCCGGUCUCAUCAGAACCCGGAAGCUAAGGCCGGCGCCGCGCUCGGGAGUACUGGGCUCCGCGAGGGCCCGGGAAACCGGCGUGCUGGGAGGGGGCUU
>Halococcus morrhuae 2
UUAAGGCGGCCACAGCGGCGGGGCGACUCCCGUACCCAUCCCGAACACGGCAGAUAAGCCCGCCAGCGUUCCAGCGAGUACUGGAGUGUGCGAACCUCUGGGAAAACUGCCUCGCAAGAGGGGCC
>Haloferax mediterranei 2
UUAGGGCGGCCAGAGCGGUGAGGUUCCACCCGUACCCAUCCCGAACACGGAAGUUAAGCUCGCCUGCGUUCUGGUCAGUACUGGAGUGAGCGAUCCUCUGGGAAAUCCAGUUCGCCGCCCCU
>Pyrococcus abyssi 1
GGCACGGCGGCCAUAGCGGGGGGGCCACACCCGGUCUCAUUUCGAACCCGGAAGUUAAGCCCCCCAGCGAUCCCGGUUGUACUGCCCUCCGAGAGGGGGCGGGAAGCCGGGGACGCCG
>Halorubrum distributum 3
GAAGGCGGCCAGAGCGGUAGGGAAACACCCGUACCCAUUCCGAACACGGAAGUUAAGCCUCAGCGUAUCGUGAAGUACUGGAGUGAGCGAUCCUCUGGGAACCACGAGUCGCCGCCUUCCC
