# Supplementary material for: Fine-tuning structural RNA alignments in the twilight zone
Source: BMC Bioinformatics. 2010 Apr 30;11:222. doi: 10.1186/1471-2105-11-222 (PMC2876130; doi:10.1186/1471-2105-11-222)
Supplement: Additional file 2 — archaea subalignments. This file provides the subalignments of archaea sequences created and used in the study described in Additional File 1. This is a zipped archive of files in Fasta format. [file 1471-2105-11-222-S2.ZIP › archaea_subalignments/archaea_alignments_3/nogapcols.0076-0080.fasta]

>Methanosarcina acetivorans 2
AGUU-UGGCGGCCAUAGCGGCAGGGUAACUCCUGUACCCAUCCCGAACACAGCAGAUAAGCCUGCCCCGCGUUCCUUACUGUACUGAAGUGUGCGAGCCUUCGGGAACUCUGGAUCGCUGCCAAA-U-UCACC
>Methanocaldococcus jannaschii 1
UGGUACGGCGGUCAUAGCGGGGGGGCCACACCCGAACCCAUCCCGAACUCGGAAGUUAAGCCCCCCA-GCGAUGCCCCGAGUACUGCC----AUCU---GGCGGGAAAGGGGCGACGCCGCCGGC-C-AC---
>Halobacterium sp. 1
--UUAAGGCGGCCAUAGCGGUGGGGUUACUCCCGUACCCAUCCCGAACACGGAAGAUAAGCCCGCCU-GCGUUCCGGUCAGUACUGGAGUGCGCGAGCCUCUGGGAAAUCCGGUUCGCCGCCUAC-U------
>Thermoplasma volcanium 1
--GG-CAACGGUCAUAGCAAUAGGGAAACACCAGAUCCCAUUCCGAACUCGACGGUUAAGCCUGUU--GCGUAUUACGUUGUACUGUAUUCCGCGAGGGUACGGGAAGCGUAGUAUGCUGUUGCCAUU-----
>Methanothermococcus thermolithotrophicus 1
UGAUAUAACGGUCAUAGCGGAGGAGCCACAUCCGAUCCCGUCCCGAUCUCGGAAAUUAAGCCCUCCA-GCGAUACCCUAAGUACUGCC----AUUU---GGUGGGAACAGGGUGACGCUGUUGAU-C-AC---
