# Supplementary material for: Fine-tuning structural RNA alignments in the twilight zone
Source: BMC Bioinformatics. 2010 Apr 30;11:222. doi: 10.1186/1471-2105-11-222 (PMC2876130; doi:10.1186/1471-2105-11-222)
Supplement: Additional file 2 — archaea subalignments. This file provides the subalignments of archaea sequences created and used in the study described in Additional File 1. This is a zipped archive of files in Fasta format. [file 1471-2105-11-222-S2.ZIP › archaea_subalignments/archaea_alignments_3/nogapcols.0066-0070.fasta]

>Methanolobus tindarius 1
----GG-UGGCGGCCAUAGCGGCGGGGCA-AUUCCUGUACCCAUCCCGAACACAGAAGAUAAGCCCGCCUGCGUU-CUAUA-CUGUACUAAAGUAU-GAGAGUCUUUGGGAAAUAUGGAACGCUGCC-ACCAAC---
>Natronomonas pharaonis 1
-----A-AGGCGGCCAUAGCGGCGGGGUC-CCUCCCGUACCCAUCCCGAACACGGAAGAUAAGCCCGCCUGCGUA-UUGGU-GAGUACUGGAGUGG-GAGACCCUCUGGGAGAGCCGAUUCGCCGCC-UU-------
>Sulfolobus tokodaii 1
-GC-CC-ACUCGGCCAUAGUGGGCGGGUA-ACACCCGGACUCGUCUCGAACCCGGAAGUUAAG-CCGCCCACGUUAGAAGG-GCC--GUGGGAUCC-GCGAGGACCCGCAGCCCUUCUAA-GCCGAGAUGGGCUUC-
>Methanothermobacter thermautotrophicus 7
GGGUUU-UGGCGGUCAUGGCGUGGGGGUUUAUACCUGAUCUCGUUUCGAUCUCAGUAGUUAAGUCCUGCUGCGUU-GUGGGUGUGUACUGCGG-U-UUUUU-GCUGUGGGAAGCCCACUUCACUGCC-AGACCACCC
>Halobacterium salinarum 1
----UUAAGGCGGCCAUAGCGGUGGGGUU-ACUCCCGUACCCAUCCCGAACACGGAAGAUAAGCCCGCCUGCGUU-CCGGU-CAGUACUGGAGUG--CGAG-CCUCUGGGAAAUCCGGUUCGCCGCC-UACU-----
