# Supplementary material for: Fine-tuning structural RNA alignments in the twilight zone
Source: BMC Bioinformatics. 2010 Apr 30;11:222. doi: 10.1186/1471-2105-11-222 (PMC2876130; doi:10.1186/1471-2105-11-222)
Supplement: Additional file 2 — archaea subalignments. This file provides the subalignments of archaea sequences created and used in the study described in Additional File 1. This is a zipped archive of files in Fasta format. [file 1471-2105-11-222-S2.ZIP › archaea_subalignments/archaea_alignments_3/nogapcols.0026-0030.fasta]

>Methanothermobacter thermautotrophicus 6
GGGGCAUGGCGGUCAUGGCGCAGGGGUU-AUACCUGAUCUCGUUUCGAUCUCAGUAGUUAAGUCCUGCUGCGUUGUGGGUGUGUACUGCGG-U-UUUUU-GCUGUGGGAAGCCCACUUCACUGCCAGCCAC-U---
>Haloarcula marismortui 3
---UU-AGGCGGCCACAGCGGUGGGGUUGCCUCCCGUACCCAUCCCGAACACGGAAGAUAAGCCCACCAGCGUUCCGGG-GAGUACUGGAGUGC-GCGAGCCUCUGGGAAACCCGGUUCGCCGCCACC--------
>Methanosarcina mazei 2
-AGUU-UGGCGGCCAUAGCGGCAGGGCA-ACUCCUGUACCCAUCCCGAACACAGAAGAUAAGCCUGCCCGCGUUCCUUA-CUGUACUGAAGUGU-GCGAGCCUUCGGGAACUCUGGAUCGCUGCCAAGC-U-CACC
>Methanothermus fervidus 1
--GGUACGGCGACCAUAGCGGGGGGGCC-ACACCUGAACCCGUUCCGAUCUCAGAAGUUAAGCCCCCCUGCGUUGGAGG-UGGUACUGCAA-C--GUUA-GUUGCGGGAAGCCUCCAACGUCGCCGGCC-CA----
>Pyrococcus woesei 1
--GGUACGGCGGUCAUAGCGGGGGGGCC-ACACCCGGUCUCAUUUCGAACCCGGAAGUUAAGCCCCCCAGCGAUCCCGG-CUGUACUGCCCUCC-GAGAGGGGGCGGGAA-CCGGGGACGCCGCCGGCC-A-----
