# Supplementary material for: Fine-tuning structural RNA alignments in the twilight zone
Source: BMC Bioinformatics. 2010 Apr 30;11:222. doi: 10.1186/1471-2105-11-222 (PMC2876130; doi:10.1186/1471-2105-11-222)
Supplement: Additional file 2 — archaea subalignments. This file provides the subalignments of archaea sequences created and used in the study described in Additional File 1. This is a zipped archive of files in Fasta format. [file 1471-2105-11-222-S2.ZIP › archaea_subalignments/archaea_alignments_3/nogapcols.0056-0060.fasta]

>Natrialba magadii 1
----UUA--AGGCGGCCAUCGCGGC-GGGGUUCCUCCCGUACCCAUCCCGAACACGGAAGAUAAGCCUGCCUGCGUAUUGGU-GAGUACUGGAGUGG-GAGACCCUCUGGGAGAGCCGAUUCGCCGCC-CCUACU---
>Sulfolobus sp. 1
--GC-CC--ACCCGGCCACAGUGAG-CGGGCAACACCCGGACUCAUUUCGAACCCGGAAGUUAAG-CCGCUCACGUUGGUGG-GGCC-GUGGAUACC-GUGAGGAUCCGCAGCCCCACUAA-GCUGGGAU-GGGCUUU
>Nanoarchaeum equitans 1
GUUUCGUG-GGAGGGCCAUAGCGGCCCGGGAACCACCCGUACCCAUCUCGAACACGGAAGUUAAGCCGGGCCGCGUCCCGAGU-GGUACUGCCC-C-GCGAA-GGGGUGGGAAGCUCGGGAUGCCC------------
>Pyrodictium occultum 1
UGGC-CC-GACCCGGCCAUAGCGGC-CGGGCAACACCCGGACUCAUGUCGAACCCGGAAGUUAAG-CCGGCCGCGUUGGGGG-AUGCUGUGGGGUCC-GCGAGGCCCCGCAGCGCCCCCAA-GCCGGGAUCGGGCCG-
>Halorubrum distributum 1
-----GU--AGGCGGCCAAAGCGGC-AGGGAAAGACCCGUACCCAUUCCGAACACGGAAGUGAAGCCUGCCAGCGUACCAGC-UAGUACUGGAGUGG-GAGACCCUCUGGGAGCGCUGGUUCGCCGCC-U-ACUC---
