# Supplementary material for: Fine-tuning structural RNA alignments in the twilight zone
Source: BMC Bioinformatics. 2010 Apr 30;11:222. doi: 10.1186/1471-2105-11-222 (PMC2876130; doi:10.1186/1471-2105-11-222)
Supplement: Additional file 2 — archaea subalignments. This file provides the subalignments of archaea sequences created and used in the study described in Additional File 1. This is a zipped archive of files in Fasta format. [file 1471-2105-11-222-S2.ZIP › archaea_subalignments/archaea_alignments_3/nogapcols.0051-0055.fasta]

>Methanobacterium formicicum 1
AGGU-UGGCGGCCAUAGCGGAGGGGCCAUACCUGGUCUCGUUUCGAUCCCAGAAGUGAAGUCCUCCUGCGUUUUGUUGUUGUACUGUGG-ACGAGAGUCUAUGGGAAGCUCAUAACGCUGCCGGC-C-UC--
>Pyrococcus furiosus 1
-----CGGCGGCCAUAGCGGGGGG-CCACACCCGGUCUCAUUUCGAACCCGGAAGUUAAGCCCCCCAGCGAUCCCG-GUUGUACUGCCCUCCGAGAGGGGGCGGGAAGCCGGGGACGCCGCCGGCCACU---
>Thermococcus celer 2
-GGUACGGCGGUCAUAGCGGCGGGGUCACACCCGGUCUCGUUUCGACCCCGGAAGUUAAGCCCGCCAGCGAUCCCG-GUUGUACUGCCCUCCGGGAGGGGGCGGGAAGCCGGGGACGCCGCCGGC-C-A-CU
>Haloferax volcanii 2
--UUAAGGCGGCCAGAGCGGUGAGGUUCCACCCGUACCCAUCCCGAACACGGAAGUUAAGCUCACCUGCGUUCUGG-UCAGUACUGGAGUGAGCGAUCCUCUGGGAAAUCCAGUUCGCCGCCCCU-A-U-U-
>Methanococcus vannielii 2
UGACAUAACGGUCAAAGCGGAGGUGUAACAUCCGAUCCCAUCCCGAUCUCGGAAAUUAAGCCCUCCAGCGAUUCUU-UAAGUACUGCU----AUCU---AGUGGGAACAAAGUGACGCCGUUAGU-C-A-C-
