# Supplementary material for: Fine-tuning structural RNA alignments in the twilight zone
Source: BMC Bioinformatics. 2010 Apr 30;11:222. doi: 10.1186/1471-2105-11-222 (PMC2876130; doi:10.1186/1471-2105-11-222)
Supplement: Additional file 2 — archaea subalignments. This file provides the subalignments of archaea sequences created and used in the study described in Additional File 1. This is a zipped archive of files in Fasta format. [file 1471-2105-11-222-S2.ZIP › archaea_subalignments/archaea_alignments_3/nogapcols.0041-0045.fasta]

>Methanothermobacter thermautotrophicus 2
-GUUU-UGGCGGUCAUGGCGUGGGGGUUUAUACCUGAUCUCGUUUCGAUCUCAGUAGUUAAGUCCUGCUGCGUUGUGGGUGUGUACUGCGGUU-UUUU-GCUGUGGGAAGCCCACUUCACUGCCAGACCACCC
>Methanococcus maripaludis 1
----CAUAACGGUCAUAGCGGAGGAGUU-ACAUCCGAUCCCAUCCCGAUCUCGGAAAUUAAGCCCUCCUGCGAUUCAUU-AAGUACUGCC----AUCU---GGUGGGAACAAUGUGACGCUGUUAGUC-----
>Methanocaldococcus jannaschii 2
UG-GUACGGCGGUCAUAGCGGGGGGGCC-ACACCCGAACCCAUCCCGAACUCGGAAGUUAAGCCCCCCAGCGAUGCCCC-GAGUACUGCC----AUCU---GGCGGGAAAGGGGCGACACCGCCGGCCAC---
>Halorubrum distributum 5
---GU-AGGCGGCCAGAGCGGUAGGGAA-ACACCCGUACCCAUUCCGAACACGGAAGUUAAGCCUACCAGCGUAUCGUG-AAGUACUGGAGUGAGCGAUCCUCAGGGAACCACGAGUCGCCGCCUACC-----
>Natronomonas pharaonis 2
----A-AGGCGGCCAUAGCGGCGGGGUC-CCUCCCGUACCCAUCCCGAACACGGAAGAUAAGCCCGCCUGCGUAUUGGU-GAGUACUGGAGUGGGAGACCCUCUGGGAGAGCUGAUUCGCCGCCUU-------
