# Supplementary material for: Fine-tuning structural RNA alignments in the twilight zone
Source: BMC Bioinformatics. 2010 Apr 30;11:222. doi: 10.1186/1471-2105-11-222 (PMC2876130; doi:10.1186/1471-2105-11-222)
Supplement: Additional file 2 — archaea subalignments. This file provides the subalignments of archaea sequences created and used in the study described in Additional File 1. This is a zipped archive of files in Fasta format. [file 1471-2105-11-222-S2.ZIP › archaea_subalignments/archaea_alignments_3/nogapcols.0061-0065.fasta]

>Haloferax volcanii 1
--UUAAGGCGGCCAGAGCGGUGAGGUU-CCACCCGUACCCAUCCCGAACACGGAAGUUAAGCUCACCUGCGUU-CUGGUCAGUACUGGAGUGAGCGAUCCUCUGGGAAAUCCAGUUCGCCGCC-CCUAU-U-
>Sulfolobus solfataricus 2
GCCC-ACCCGGUCACAGUGAGCGGGCA-ACACCCGGACUCAUUUCGAACCCGGAAGUUAAG-CCGCUCACGUU-AGUGGGGCC-GUGGAUACCGUGAGGAUCCGCAGCCCCACUAA-GCUGGGAUGGGUUUU
>Haloarcula marismortui 1
--UU-AGGCGGCCACAGCGGUGGGGUUGCCUCCCGUACCCAUCCCGAACACGGAAGAUAAGCCCACCAGCGUU-CCGGGGAGUACUGGAGUGCGCGAGCCUCUGGGAAACGCGGUUCGCCGCC-ACC-----
>Sulfurococcus mirabilis 1
--CC-ACCCGGCGAUAGUGAGCGGGCA-ACACCCGGACUCAUCUCGAACCCGGAAGUAAAG-UCCCCUACGUUGGUAAGGCA--GUGGGAUCCGCAAGGGCCUGCAGCCUUGCCAA-GCUGGGAUGGACAUU
>Thermococcus celer 1
-GGUACGGCGGUCAUAGCGGCGGGGUC-ACACCCGGUCUCGUUUCGACCCCGGAAGUUAAGCCCGCCAGCGAU-CCCGGUUGUACUGCCCUCCGGGAGGGGGCGGGAA-CCGGGGACGCCGCC-GGCCA-C-
