# Supplementary material for: Fine-tuning structural RNA alignments in the twilight zone
Source: BMC Bioinformatics. 2010 Apr 30;11:222. doi: 10.1186/1471-2105-11-222 (PMC2876130; doi:10.1186/1471-2105-11-222)
Supplement: Additional file 2 — archaea subalignments. This file provides the subalignments of archaea sequences created and used in the study described in Additional File 1. This is a zipped archive of files in Fasta format. [file 1471-2105-11-222-S2.ZIP › archaea_subalignments/archaea_alignments_3/nogapcols.0071-0075.fasta]

>Thermoplasma acidophilum 1
--GG-CAACGGUCAUAGCAGC-AGGGAAACAC-CAGAUCCCAUUCCGAACUCGACGGUUAAGCCUGCU-GCGUAUUGCG-UUGUACUGUAUGCC-GCGAGGGUACGGGAAGCGCAAUAUGCUGUUACC--ACU--
>Halobacterium salinarum 2
--UUAAGGCGGCCAUAGCGGU-GGGGUUACUC-CCGUACCCAUCCCGAACACGGAAGAUAAGCCCGCCUGCGUUCCGGU-CAGUACUGGAGUGC-GCGAGCCUCUGGGAAAUCCGGUUCGCCGCCUACU------
>Methanothermobacter thermautotrophicus 4
--GU-UGGCGGUCAUGGCGUG-GGGUUUAUAC-CUGAUCUCGUUUCGAUCUCAGUAGUUAAGUCCUGCUGCGUUGUGGGUGUGUACUGCGG-U-UUUUU-GCUGUGGGAAGCCCACUUCACUGCCAGACAA----
>Halorubrum terrestre 1
--GU-AGGCGGCCAGAGCGGU-AGGGAAACAC-CCGUACCCAUUCCGAACACGGAAGUUAAGCCUACCAGCGUAUCGUG-AAGUACUGGAGUGA-GCGAUCCUCAGGGAACCACGAGUCGCCGCCUACC------
>Methanopyrus kandleri 1
GUGG-CGGCGGCCACAGCGGCCGGGGCCACACCCGGGCCACAUCUCGAACCCGGAAGUUAAGCCCGGCCGCGUCCCGGG-UGGUACUGCGCUCC-GAGAGGGCGCGGGAAGCCCGGGAUGCCGCCGCCG-UCCCC
