# Supplementary material for: Fine-tuning structural RNA alignments in the twilight zone
Source: BMC Bioinformatics. 2010 Apr 30;11:222. doi: 10.1186/1471-2105-11-222 (PMC2876130; doi:10.1186/1471-2105-11-222)
Supplement: Additional file 2 — archaea subalignments. This file provides the subalignments of archaea sequences created and used in the study described in Additional File 1. This is a zipped archive of files in Fasta format. [file 1471-2105-11-222-S2.ZIP › archaea_subalignments/archaea_alignments_3/nogapcols.0031-0035.fasta]

>Methanococcus vannielii 1
UG-AUACGGCGGUCAUAGCGGGGGUGUA-ACAUCCGAUCCCAUCCCGAUCUCGGAAAUUAAGCCCUCCAGCGAUUCCUU-AAGUACUGCU----AUCU---AGUGGGAACAAGGUGACGCUGCCGAUCAC---
>Methanococcus voltae 1
UG-ACAUAACGGUCAUAGCGGAGGUGUA-ACAUCCGAUCCCAUUCCGAUCUCGGAAAUUAAGCCCUCCAGCGAUUUCUU-AAGUACUGCC----AUAC---GGUGGGAACAAGAUGACGCUGUUAGUCAC---
>Methanosarcina acetivorans 1
AG-UU-UGGCGGCCAUAGCGGUAGGGCA-ACUCCUGUACCCAUCCCGAACACAGCAGAUAAGCCUGCCCGCGUUCCUUA-CUGUACUGAAGUGUGCGAGCCUUCGGGAACUCUGGAUCGCUGCCAAGCUCACC
>Methanothermobacter thermautotrophicus 3
GGUUU-UGGCGGUCAUGGCGUGGGGGUUUAUACCUGAUCUCGUUUCGAUCUCAGUAGUUAAGUCCUGCUGCGUUGUGGGUGUGUACUGCGGUU-UUUU-GCUGUGGGAAGCCCACUUCACUGCCAGACCA---
>Halorubrum distributum 7
------UCGCGGCCAGGGCGGAGGGGAA-ACACCCGUACCCAUUCCGAACACGGAAGUGAAGCCCUCCAGCGAACCAGC-UAGUACUAGAGUGGGAGACCCUCUGGGAGCGCUGGUUCGCCGCCACC------
