# Supplementary material for: Fine-tuning structural RNA alignments in the twilight zone
Source: BMC Bioinformatics. 2010 Apr 30;11:222. doi: 10.1186/1471-2105-11-222 (PMC2876130; doi:10.1186/1471-2105-11-222)
Supplement: Additional file 2 — archaea subalignments. This file provides the subalignments of archaea sequences created and used in the study described in Additional File 1. This is a zipped archive of files in Fasta format. [file 1471-2105-11-222-S2.ZIP › archaea_subalignments/archaea_alignments_3/nogapcols.0021-0025.fasta]

>Halobacterium salinarum 3
--UUAAGGCGGCCAUAGCGGUGGGGUUACUCCCGUACCCA-CCCGAACACGGAAGAUAAGCCCGCCUGCGUUCCGGU-CAGUACUGGAGUGC-GCGA-GCCUCUGGGAAAUCCGGUUCGCCGCCUAC-U----
>Methanospirillum hungatei 1
UCAA-UAGCGGCCACAGCAGGUGUGUCACACCCGUUCCCAUUCCGAACACGGAAGUUAAGACACCUCACGUGGAUGA-CGGUACUGAGGUAC-GCGA-GUCCUCGGGAAAUCAUCCUCGCUGCUAUU-GUU--
>Halococcus morrhuae 2
--UUAAGGCGGCCACAGCGGCGGGGCGACUCCCGUACCCAUCCCGAACACGGCAGAUAAGCCCGCCAGCGUUCCAGC-GAGUACUGGAGUGU-GCGA-ACCUCUGGGAAAACUGCCUCGCAAGAGGG-GCC--
>Archaeoglobus fulgidus 1
AUGC-CGACGGUCAUAGGACGGGGGAAACACCCGGACUCAUUCCGAACCCGGAAGUUAAGCCCCGUUCCGUCCCGCA-CAGUACUGUGUUCC-GAGA-GGGCACGGGAACUGCGGGA-ACCGUCGGCUU----
>Methanosarcina vacuolata 1
GAUC-UGGCAGCCAUAGCGGCAGGUGUAAUCCUGUACCCAUCCCGAACACAGUAGAUAAGCCUGCCCGCGUUCCUUGCCUGUACUGAAG-U-GUGCGA-GCUUCGGGAACUCUGGAUCG-UGCCAUA-UCAGU
