# Supplementary material for: Fine-tuning structural RNA alignments in the twilight zone
Source: BMC Bioinformatics. 2010 Apr 30;11:222. doi: 10.1186/1471-2105-11-222 (PMC2876130; doi:10.1186/1471-2105-11-222)
Supplement: Additional file 2 — archaea subalignments. This file provides the subalignments of archaea sequences created and used in the study described in Additional File 1. This is a zipped archive of files in Fasta format. [file 1471-2105-11-222-S2.ZIP › archaea_subalignments/archaea_alignments_3/nogapcols.0001-0005.fasta]

>uncultured euryarchaeote 37F11 1
GAUGGGU-GCACGGUCAUAGCGGUGGAGUU--UACCCGGUCUCAUCCCGAACCCGGAAGUCAAGCCCUCCUGCGUCUGUCCC-AAUACUGUGGUACGAGAGUCCACGGGAACGGCGGUC-ACUGUG-C--------
>Thermococcus kodakarensis 1
---G-GCACGGCGGCCAUAGCGGCGGGGCC-ACACCCGGUCUCGUUUCGACCCCGGAAGUUAAGCCCGCCAGCGUUCCCGG-GUGUACUGCCCUCCGAGAGGGGGCGGGAAACCGGGAACGCCGCC-GGCCA-C--
>Halobacterium sp. 2
-------UUGGCGACCAUAGCGGCGAGUGA-CCUCCCGUACCCAUCCCGAACACGGAAGAUAAGCUCGCCUGCGUUUCGGU-CAGUACUGGAUUGGGCGACCCUCUGGGAAAUCUGAUUCGCCGCC-ACC------
>Halorubrum terrestre 2
-----GA-AGGCGGCCAGAGCGGUGGGGAA-ACACCCGUACCCAUUCCGAACACGGAAGUUAAGCCCACCAGCGUACCGUG-AAGUACUGGAGUGAGCGAUCCUCUGGGAACCACGAGUCGCCGCC-UGCC-----
>Sulfolobus sp. 2
GCCC-CUAACCCGGCAAUAGGCGCCGGUGCUACGCCCGGUCUCUUCA-GAACCCGGAAGCUAAGGCCGGCGCCGCGGACGG-GAGUACUGGGGUCCGCGAGGCCCCGGGAAACCGCCGU-GCUGGGA-GGGGGCUU
