# Supplementary material for: Fine-tuning structural RNA alignments in the twilight zone
Source: BMC Bioinformatics. 2010 Apr 30;11:222. doi: 10.1186/1471-2105-11-222 (PMC2876130; doi:10.1186/1471-2105-11-222)
Supplement: Additional file 2 — archaea subalignments. This file provides the subalignments of archaea sequences created and used in the study described in Additional File 1. This is a zipped archive of files in Fasta format. [file 1471-2105-11-222-S2.ZIP › archaea_subalignments/archaea_alignments_3/nogapcols.0011-0015.fasta]

>Halorubrum distributum 6
---GU--AGGCGGCCAGAGCGGUAGGGAA-ACACCCGUACCCAUUCCGAACACGGAAGUUAAGCCUACCAGCGUA-UCGUGAAGUACUGGAGUGAGCGAUCCUCUGGGAACCGCGGUUCGCCGCC-U-GCC----
>Halorubrum distributum 3
---GA--AGGCGGCCAGAGCGGUAGGGAA-ACACCCGUACCCAUUCCGAACACGGAAGUUAAGCCUCAGCGUA---UCGUGAAGUACUGGAGUGAGCGAUCCUCUGGGAACCACGAGUCGCCGCC-U-UCCC---
>Halorubrum distributum 4
---GA--AGGCGGCCAGAGCGGUGGGGAA-ACACCCGUACCCAUUCCGAACACGGAAGUUAAGCCCACCAGCGUA-CCGUGAAGUACUGGAGUGAGCGAUCCUCUGGGAACCACGAGUCGCCGCC-U-GCC----
>Desulfurococcus mobilis 1
UGCCC-GACCCGGCCAUAGUGGCCGGGCA-ACACCCGGUCUCGUUUCGAACCCGGAAGUUAAG-CCGGCCACGUCAGAACGGCC--GUGAGGUCCGAGAGGCCUCGCAGCCGUUCUGA-GCUGGGAUCGGGCACC
>Haloarcula marismortui 2
---UUA--GGCGGCCACAGCGGUGGGGUUGCCUCCCGUACCCAUCCCGAACACGGAAGAUAAGCCCACCAGCGUU-CCAGGGAGUACUGGAGUGCGCGAGCCUCUGGGAAAUCCGGUUCGCCGCC-A-CC-----
