# Supplementary material for: Fine-tuning structural RNA alignments in the twilight zone
Source: BMC Bioinformatics. 2010 Apr 30;11:222. doi: 10.1186/1471-2105-11-222 (PMC2876130; doi:10.1186/1471-2105-11-222)
Supplement: Additional file 2 — archaea subalignments. This file provides the subalignments of archaea sequences created and used in the study described in Additional File 1. This is a zipped archive of files in Fasta format. [file 1471-2105-11-222-S2.ZIP › archaea_subalignments/archaea_alignments_3/nogapcols.0036-0040.fasta]

>Pyrococcus horikoshii 1
-----ACGGCGGCCAUAGCGGGGGGGUUACACCCGGUCUCAUUUCGAACCCGGAAGUUAAGCCCCCCAGCGAUCCCGG-UUGUACUGCCCUCC-GAGAGGGGGCGGGAAGCCGGGGACGCCGCCGGCCA-----
>Methanothermobacter thermautotrophicus 1
GGUUU-UGGCGGUCAUGGCGUGGGGGUUAUACCUGAUCUCGUUUCGAUCUCAGUAGUUAAGUCCUGCUGCGUUGUGGGUGUGUACUGCGGUG--UUUU-GCUGUGGGAAGCCCAUUUCACUGCCAGC-CAUUCA
>Methanothermobacter thermautotrophicus 5
---GU-UGGCGGUCAUGGCGUGGGGUUAAUACCUGAUCUCGUUUCGAUCUCAGUAGUUAAGUCCUGCUGCGUUGUGGGUGUGUACUGCGG-U-UUUUU-GCUGUGGGAAGCCCACUUCACUGCCAGC-ACCC--
>Natronococcus occultus 1
---UA-AGGCGGCCAUAGCGGCGGGGUUCCUCCCGUACCCAUCCCGAACACGGAAGAUAAGCCCGCCUGCGUAUUGGU-GAGUACUGGAGUGG-GAGACCCUCUGGGAGAGCUGAUUCGCUGCUUUA-------
>Methanosarcina mazei 1
AG-UU-UGGCGGCCAUAGCGGCAGGGCAACUCCUGUACCCAUCCCGAACACAGAAGAUAAGCCUGCCCGCGUUCCUUA-CUGUACUGAAGUGU-GCGAGCCUUCGGGAACUCUGGAUCGCUGCCAAG-CUCAC-
