# Supplementary material for: Fine-tuning structural RNA alignments in the twilight zone
Source: BMC Bioinformatics. 2010 Apr 30;11:222. doi: 10.1186/1471-2105-11-222 (PMC2876130; doi:10.1186/1471-2105-11-222)
Supplement: Additional file 2 — archaea subalignments. This file provides the subalignments of archaea sequences created and used in the study described in Additional File 1. This is a zipped archive of files in Fasta format. [file 1471-2105-11-222-S2.ZIP › archaea_subalignments/archaea_sequences_2/nogaps.0006-0010.fasta]

>Sulfolobus sp. 1
GCCCACCCGGCCACAGUGAGCGGGCAACACCCGGACUCAUUUCGAACCCGGAAGUUAAGCCGCUCACGUUGGUGGGGCCGUGGAUACCGUGAGGAUCCGCAGCCCCACUAAGCUGGGAUGGGCUUU
>Methanosarcina mazei 2
AGUUUGGCGGCCAUAGCGGCAGGGCAACUCCUGUACCCAUCCCGAACACAGAAGAUAAGCCUGCCCGCGUUCCUUACUGUACUGAAGUGUGCGAGCCUUCGGGAACUCUGGAUCGCUGCCAAGCUCACC
>Methanosarcina acetivorans 1
AGUUUGGCGGCCAUAGCGGUAGGGCAACUCCUGUACCCAUCCCGAACACAGCAGAUAAGCCUGCCCGCGUUCCUUACUGUACUGAAGUGUGCGAGCCUUCGGGAACUCUGGAUCGCUGCCAAGCUCACC
>Sulfolobus solfataricus 2
GCCCACCCGGUCACAGUGAGCGGGCAACACCCGGACUCAUUUCGAACCCGGAAGUUAAGCCGCUCACGUUAGUGGGGCCGUGGAUACCGUGAGGAUCCGCAGCCCCACUAAGCUGGGAUGGGUUUU
>Sulfolobus tokodaii 1
GCCCACUCGGCCAUAGUGGGCGGGUAACACCCGGACUCGUCUCGAACCCGGAAGUUAAGCCGCCCACGUUAGAAGGGCCGUGGGAUCCGCGAGGACCCGCAGCCCUUCUAAGCCGAGAUGGGCUUC
