# Supplementary material for: Fine-tuning structural RNA alignments in the twilight zone
Source: BMC Bioinformatics. 2010 Apr 30;11:222. doi: 10.1186/1471-2105-11-222 (PMC2876130; doi:10.1186/1471-2105-11-222)
Supplement: Additional file 2 — archaea subalignments. This file provides the subalignments of archaea sequences created and used in the study described in Additional File 1. This is a zipped archive of files in Fasta format. [file 1471-2105-11-222-S2.ZIP › archaea_subalignments/archaea_alignments_2/nogapcols.0036-0040.fasta]

>Pyrococcus horikoshii 1
-----A-CGGCGGCCAUAGCGGGGGGGUU-ACACCCGGUCUCAUUUCGAACCCGGAAGUUAAGCCCCCCAGCGAUCCCGG-UUGUACUGCCCUCCGAGAGGGGGCGGGAAGCCGGGGACGCCGCC-GGCCA------
>Halobacterium salinarum 1
---UUA-AGGCGGCCAUAGCGGUGGGGUU-ACUCCCGUACCCAUCCCGAACACGGAAGAUAAGCCCGCCUGCGUUCCGGU-CAGUACUGGAGUG-CGAG-CCUCUGGGAAAUCCGGUUCGCCGCC-UAC-U------
>Methanothermobacter thermautotrophicus 1
GGUUU--UGGCGGUCAUGGCGUGGGGGUU-AUACCUGAUCUCGUUUCGAUCUCAGUAGUUAAGUCCUGCUGCGUUGUGGGUGUGUACUGCGGUG-UUUU-GCUGUGGGAAGCCCAUUUCACUGCC-AGC-CA-UUCA
>Pyrobaculum aerophilum 1
GCCCCUAACCCGGCCAUAGGCGCCGGUGAUACGCCCGGUCUCAUCA-GAACCCGGAAGCUAAGGCCGGCGCCGCGCUCGG-GAGUACUGGGCUCCGCGAGGGCCCGGGAAACCGGCGU-GCUGGGA-GG-GGGCUU-
>Haloferax volcanii 1
---UUA-AGGCGGCCAGAGCGGUGAGGUU-CCACCCGUACCCAUCCCGAACACGGAAGUUAAGCUCACCUGCGUUCUGGU-CAGUACUGGAGUGAGCGAUCCUCUGGGAAAUCCAGUUCGCCGCC-CCU-AU-U---
