# Supplementary material for: Fine-tuning structural RNA alignments in the twilight zone
Source: BMC Bioinformatics. 2010 Apr 30;11:222. doi: 10.1186/1471-2105-11-222 (PMC2876130; doi:10.1186/1471-2105-11-222)
Supplement: Additional file 2 — archaea subalignments. This file provides the subalignments of archaea sequences created and used in the study described in Additional File 1. This is a zipped archive of files in Fasta format. [file 1471-2105-11-222-S2.ZIP › archaea_subalignments/archaea_alignments_2/nogapcols.0001-0005.fasta]

>Methanosarcina mazei 1
AG-UU-UGGCGGCCAUAGCGGCAGGGCA-ACUCCUGUACCCAUCCCGAACACAGAAGAUAAGCCUGCCCGCGUUCCUUACUGUACUGAAGUGUGCGAGCCUUCGGGAACUCUGGAUCGCUGCCA-AGCUCAC
>Methanococcus voltae 2
UG-AUACGGCGGUCAUAGCGGAGGUGUC-CCAUCCGAUCCCAUUCCGAUCUCGGAAAUUAAGCCCUCCAGCGAUUUCUUAAGUACUGCC----AUAU---GGUGGGAACAAGAUGACGCUGCCG-AUCAC--
>Methanococcus vannielii 2
UG-ACAUAACGGUCAAAGCGGAGGUGUA-ACAUCCGAUCCCAUCCCGAUCUCGGAAAUUAAGCCCUCCAGCGAUUCUUUAAGUACUGCU----AUCU---AGUGGGAACAAAGUGACGCCGUUA-GUCAC--
>Haloarcula marismortui 1
---UU-AGGCGGCCACAGCGGUGGGGUUGCCUCCCGUACCCAUCCCGAACACGGAAGAUAAGCCCACCAGCGUUCCGGGGAGUACUGGAGUGCGCGAGCCUCUGGGAAACGCGGUUCGCCGCCA-CC-----
>Natrialba magadii 1
--UUA-AGGCGGCCAUCGCGGCGGGGUU-CCUCCCGUACCCAUCCCGAACACGGAAGAUAAGCCUGCCUGCGUAUUGGUGAGUACUGGAGUGGGAGACCCUCUGGGAGAGCCGAUUCGCCGCCCCUACU---
