# Supplementary material for: Fine-tuning structural RNA alignments in the twilight zone
Source: BMC Bioinformatics. 2010 Apr 30;11:222. doi: 10.1186/1471-2105-11-222 (PMC2876130; doi:10.1186/1471-2105-11-222)
Supplement: Additional file 2 — archaea subalignments. This file provides the subalignments of archaea sequences created and used in the study described in Additional File 1. This is a zipped archive of files in Fasta format. [file 1471-2105-11-222-S2.ZIP › archaea_subalignments/archaea_alignments_2/nogapcols.0011-0015.fasta]

>Halobacterium sp. 1
--UUAAGGCGGCCAUAGCGGUGGGGUUACUCCCGUACCCAUCCCGAACACGGAAGAUAAGCCCGCCUGCGUUCCGG-U-CAGUACUGGAGUGC-GCGAGCCUCUGGGAAAUCCGGUUCGCCGCCUAC-U---
>Methanothermobacter thermautotrophicus 4
--GU-UGGCGGUCAUGGCGUGGGGUUUAUACCUGAUCUCGUUUCGAUCUCAGUAGUUAAGUCCUGCUGCGUUGUGG-GUGUGUACUGCGG-U-UUUUU-GCUGUGGGAAGCCCACUUCACUGCCAGA-CAA-
>Methanobacterium formicicum 1
AGGU-UGGCGGCCAUAGCGGAGGGGCCAUACCUGGUCUCGUUUCGAUCCCAGAAGUGAAGUCCUCCUGCGUUUUGUUG-UUGUACUGUGG-AC-GAGAGUCUAUGGGAAGCUCAUAACGCUGCCGGC-C-UC
>Pyrococcus furiosus 1
-----CGGCGGCCAUAGCGGGGGG-CCACACCCGGUCUCAUUUCGAACCCGGAAGUUAAGCCCCCCAGCGAUCCCG-G-UUGUACUGCCCUCC-GAGAGGGGGCGGGAAGCCGGGGACGCCGCCGGCCACU-
>Haloferax mediterranei 1
-----CGGCGGCCAGAGCGGUGAGGUUCCACCCGUACCCAUCCCGAACACGGAAGUUAAGCUCGCCUGCGUUCUGG-U-CAGUACUGGAGUGA-GCGAUCCUCUGGGAAAUCCAGUUCGCCGCCUU------
