# Supplementary material for: Fine-tuning structural RNA alignments in the twilight zone
Source: BMC Bioinformatics. 2010 Apr 30;11:222. doi: 10.1186/1471-2105-11-222 (PMC2876130; doi:10.1186/1471-2105-11-222)
Supplement: Additional file 2 — archaea subalignments. This file provides the subalignments of archaea sequences created and used in the study described in Additional File 1. This is a zipped archive of files in Fasta format. [file 1471-2105-11-222-S2.ZIP › archaea_subalignments/archaea_alignments_2/nogapcols.0031-0035.fasta]

>Pyrococcus furiosus 2
------CGGCGGCCAUAGCGGGGGGGCC-ACACCCGGUCUCAUUUCGAACCCGGAAGUUAAGCCCCCCAGCGAUCCCGG-UUGUACUGCCCUCCGAGAGGGGGCGGGAAGCCGGGGACGCCGCCGGCCACUAUC--
>Methanocaldococcus jannaschii 1
UG-GUACGGCGGUCAUAGCGGGGGGGCC-ACACCCGAACCCAUCCCGAACUCGGAAGUUAAGCCCCCCAGCGAUGCCCC-GAGUACUGCC----AUCU---GGCGGGAAAGGGGCGACGCCGCCGGC-C-A-C---
>Halorubrum saccharovorum 1
-G-GC-A-GCGGCCAUAGCGGUGGGGCG-ACACCCGUACCCAUUCCGAACACGGAAGUUAAGCCCACCAGCGUACCGGG-AAGUACUGGAGUGAGCGAUCCUCUGGGAAGCGGGGUUCGCCGCCUGC-C-C-----
>Thermococcus kodakarensis 2
-G-GUACGGCGGCCAUAGCGGCGGGGCC-ACACCCGGUCUCGUUUCGACCCCGGAAGUUAAGCCCGCCAGCGUUCCCGG-GUGUACUGCCCUCCGAGAGGGGGCGGGAAACCGGGAACGCCGCCGGC-C-A-C---
>Methanothermobacter thermautotrophicus 2
-GUUU-UGGCGGUCAUGGCGUGGGGGUUUAUACCUGAUCUCGUUUCGAUCUCAGUAGUUAAGUCCUGCUGCGUUGUGGGUGUGUACUGCGGUU-UUUU-GCUGUGGGAAGCCCACUUCACUGCCAGA-C-C-ACCC
