# Supplementary material for: Fine-tuning structural RNA alignments in the twilight zone
Source: BMC Bioinformatics. 2010 Apr 30;11:222. doi: 10.1186/1471-2105-11-222 (PMC2876130; doi:10.1186/1471-2105-11-222)
Supplement: Additional file 2 — archaea subalignments. This file provides the subalignments of archaea sequences created and used in the study described in Additional File 1. This is a zipped archive of files in Fasta format. [file 1471-2105-11-222-S2.ZIP › archaea_subalignments/archaea_alignments_2/nogapcols.0021-0025.fasta]

>Methanothermococcus thermolithotrophicus 1
--UGAUAUAACGGUCAUAGCGGA-GGAGCCACAU-CCGAUCCCGUCCCGAUCUCGGAAAUUAAGCCCUCCAGCGAUACCCUAAGUACUGCC----AUUU---GGUGGGAACAGGGUGACGCUGUUGAUCAC---
>Methanopyrus kandleri 1
--GUGG-CGGCGGCCACAGCGGCCGGGGCCACACCCGGGCCACAUCUCGAACCCGGAAGUUAAGCCCGGCCGCGUCCCGGGUGGUACUGCGCUCCGAGAGGGCGCGGGAAGCCCGGGAUGCCGCCGCCGUCCCC
>Halorubrum distributum 5
----GU-AGGCGGCCAGAGCGGU-AGGGAAACAC-CCGUACCCAUUCCGAACACGGAAGUUAAGCCUACCAGCGUAUCGUGAAGUACUGGAGUGAGCGAUCCUCAGGGAACCACGAGUCGCCGCCUACC-----
>Halobacterium salinarum 2
----UUAAGGCGGCCAUAGCGGU-GGGGUUACUC-CCGUACCCAUCCCGAACACGGAAGAUAAGCCCGCCUGCGUUCCGGUCAGUACUGGAGUGCGCGAGCCUCUGGGAAAUCCGGUUCGCCGCCUACU-----
>Methanosarcina barkeri 1
GGAGUU-UGGCG-CCAUAGCGGC-AGUGUAACUC-CUGUACCCAUCCCGAACACAGUAGAUAAGCCUGCCCGCGUUCCUUACUGUACUGAAGUGUGCGAGCCUUCGGGAACUCUGGAUCGCUGCCAUACUCACC
