# Supplementary material for: Fine-tuning structural RNA alignments in the twilight zone
Source: BMC Bioinformatics. 2010 Apr 30;11:222. doi: 10.1186/1471-2105-11-222 (PMC2876130; doi:10.1186/1471-2105-11-222)
Supplement: Additional file 2 — archaea subalignments. This file provides the subalignments of archaea sequences created and used in the study described in Additional File 1. This is a zipped archive of files in Fasta format. [file 1471-2105-11-222-S2.ZIP › archaea_subalignments/archaea_alignments_2/nogapcols.0061-0065.fasta]

>Thermoplasma acidophilum 1
-----GG-CAACGGUCAUAGCAGCAGGGAA-ACACCAGAUCCCAUUCCGAACUCGACGGUUAAGCCUGCU-GCGUAUUGC-G-UUGUACUGUAUGCCGCGAGGGUACGGGAAGCGCAAUAUGCUGUU-ACC-A-CU-
>uncultured euryarchaeote 37F11 1
GAUGGGU-GCACGGUCAUAGCGGUGGAGUU--UACCCGGUCUCAUCCCGAACCCGGAAGUCAAGCCCUCCUGCGUCUGUC-CC-AAUACUGUGGUACGAGAGUCCACGGGAACGGCGGUC-ACUGUG-C--------
>Methanobrevibacter ruminantium 1
U-AG-GUUUGGCGGUCAUAGCGAUGGGGUU-ACACCUGGUCUCGUUUCGAUCCCAGAAGUUAAGUCUUUUCGCGUUUUGUUU-GUGUACUAUGG-GUUCCGGUCUAUGGGAAUUUCAUUUAGCUGCC-AGCUU-UUU
>Sulfolobus sp. 2
GCCC-CUAACCCGGCAAUAGGCGCCGGUGCUACGCCCGGUCUCUUCA-GAACCCGGAAGCUAAGGCCGGCGCCGCGGACG-G-GAGUACUGGGGUCCGCGAGGCCCCGGGAAACCGCCGU-GCUGGGA-GGGGGCUU
>Haloferax volcanii 2
-----UUAAGGCGGCCAGAGCGGUGAGGUU-CCACCCGUACCCAUCCCGAACACGGAAGUUAAGCUCACCUGCGUUCUGG-U-CAGUACUGGAGUGAGCGAUCCUCUGGGAAAUCCAGUUCGCCGCC-CCUAU-U--
