# Supplementary material for: Fine-tuning structural RNA alignments in the twilight zone
Source: BMC Bioinformatics. 2010 Apr 30;11:222. doi: 10.1186/1471-2105-11-222 (PMC2876130; doi:10.1186/1471-2105-11-222)
Supplement: Additional file 2 — archaea subalignments. This file provides the subalignments of archaea sequences created and used in the study described in Additional File 1. This is a zipped archive of files in Fasta format. [file 1471-2105-11-222-S2.ZIP › archaea_subalignments/archaea_alignments_2/nogapcols.0071-0075.fasta]

>Methanococcus voltae 1
UGACAUAACGGUCAUAGCGGAGGUGUA-ACAUCCGAUCCCAUUCCGAUCUCGGAAAUUAAGCCCUCCAGCGAUUUCUUAAGUACUGCC----AUAC---GGUGGGAACAAGAUGACGCUGUUAGU-C-AC
>Halobacterium salinarum 2
--UUAAGGCGGCCAUAGCGGUGGGGUU-ACUCCCGUACCCAUCCCGAACACGGAAGAUAAGCCCGCCUGCGUUCCGGUCAGUACUGGAGUGCGCGAGCCUCUGGGAAAUCCGGUUCGCCGCCUAC-U---
>Haloarcula marismortui 3
--UU-AGGCGGCCACAGCGGUGGGGUUGCCUCCCGUACCCAUCCCGAACACGGAAGAUAAGCCCACCAGCGUUCCGGGGAGUACUGGAGUGCGCGAGCCUCUGGGAAACCCGGUUCGCCGCCACC-----
>Halorubrum distributum 3
--GA-AGGCGGCCAGAGCGGUAGGGAA-ACACCCGUACCCAUUCCGAACACGGAAGUUAAGCCUCAGCGUA--UCGUGAAGUACUGGAGUGAGCGAUCCUCUGGGAACCACGAGUCGCCGCCUUC-C-C-
>Thermoplasma volcanium 1
--GG-CAACGGUCAUAGCAAUAGGGAA-ACACCAGAUCCCAUUCCGAACUCGACGGUUAAGCCUGUU-GCGUAUUACGUUGUACUGUAUUCCGCGAGGGUACGGGAAGCGUAGUAUGCUGUUGCCAUU--
