# Supplementary material for: Fine-tuning structural RNA alignments in the twilight zone
Source: BMC Bioinformatics. 2010 Apr 30;11:222. doi: 10.1186/1471-2105-11-222 (PMC2876130; doi:10.1186/1471-2105-11-222)
Supplement: Additional file 2 — archaea subalignments. This file provides the subalignments of archaea sequences created and used in the study described in Additional File 1. This is a zipped archive of files in Fasta format. [file 1471-2105-11-222-S2.ZIP › archaea_subalignments/archaea_alignments_2/nogapcols.0051-0055.fasta]

>Halobacterium salinarum 3
-----UUAAGGCGGCCAUAGCGGU-GGGGUUACUCCCGUACCCA-CCCGAACACGGAAGAUAAGCCCGCCU-GCGUU-CCGGU-CAGUACUGGAGUGC-GCGAGCCUCUGGGAAAUCCGGUUCGCCGCC-UACU------
>Methanolobus tindarius 2
-GGA-GUUUGGCGGCCAUAGCGGC-GGGGCAAUUCCUGUACCCAUCCCGAACACAGAAGAUAAGCCCGCCU-GCGUU-CUAUA-CUGUACUAAAGUAU-GAGAGUCUUUGGGAAAUAUGGAACGCUGCC-AUCUC-C---
>Sulfurococcus mirabilis 1
-----CC-ACCCGGCGAUAGUGAG-CGGGCAACACCCGGACUCAUCUCGAACCCGGAAGUAAAG-UCCCCU-ACGUUGGUAAG-GCA--GUGGGAUCC-GCAAGGGCCUGCAGCCUUGCCAA-GCUGGGAUGGACAUU--
>Nanoarchaeum equitans 1
GUUUCGUGGGAGGGCCAUAGCGGCCCGGGAACCACCCGUACCCAUCUCGAACACGGAAGUUAAGCCGGGCC-GCGUC-CCGAGU-GGUACUGCCC-C-GCGAA-GGGGUGGGAAGCUCGGGAUGCCC-------------
>Methanosarcina acetivorans 2
--AG-UU-UGGCGGCCAUAGCGGC-AGGGUAACUCCUGUACCCAUCCCGAACACAGCAGAUAAGCCUGCCCCGCGUU-CCUUA-CUGUACUGAAGUGU-GCGAGCCUUCGGGAACUCUGGAUCGCUGCC-AAAUU-CACC
