# Supplementary material for: Fine-tuning structural RNA alignments in the twilight zone
Source: BMC Bioinformatics. 2010 Apr 30;11:222. doi: 10.1186/1471-2105-11-222 (PMC2876130; doi:10.1186/1471-2105-11-222)
Supplement: Additional file 2 — archaea subalignments. This file provides the subalignments of archaea sequences created and used in the study described in Additional File 1. This is a zipped archive of files in Fasta format. [file 1471-2105-11-222-S2.ZIP › archaea_subalignments/archaea_alignments_2/nogapcols.0041-0045.fasta]

>Natronomonas pharaonis 2
-----A-AGGCGGCCAUAGCGGCGGGGUCCCUCCCGUACCCAUCCCGAACACGGAAGAUAAGCCCGCCUGCGUA-UUGGUGAGUACUGGAGUGGGAGACCCUCUGGGAGAGCUGAUUCGCCGCC-U-U------
>Desulfurococcus mobilis 1
-UGCCCGACCCGGCCAUAGUGGCCGGGCAACACCCGGUCUCGUUUCGAACCCGGAAGUUAAG-CCGGCCACGUCAGAACGGCC--GUGAGGUCCGAGAGGCCUCGCAGCCGUUCUGA-GCUGGGAUCGGGCACC
>Halorubrum terrestre 2
----GA-AGGCGGCCAGAGCGGUGGGGAAACACCCGUACCCAUUCCGAACACGGAAGUUAAGCCCACCAGCGUA-CCGUGAAGUACUGGAGUGAGCGAUCCUCUGGGAACCACGAGUCGCCGCC-U-GCC----
>Natronomonas pharaonis 1
-----A-AGGCGGCCAUAGCGGCGGGGUCCCUCCCGUACCCAUCCCGAACACGGAAGAUAAGCCCGCCUGCGUA-UUGGUGAGUACUGGAGUGGGAGACCCUCUGGGAGAGCCGAUUCGCCGCC-U-U------
>Pyrodictium occultum 1
UGGCCCGACCCGGCCAUAGCGGCCGGGCAACACCCGGACUCAUGUCGAACCCGGAAGUUAAG-CCGGCCGCGUU-GGGGGAUGCUGUGGGGUCCGCGAGGCCCCGCAGCGCCCCCAA-GCCGGGAUCGGGCCG-
