# Supplementary material for: Fine-tuning structural RNA alignments in the twilight zone
Source: BMC Bioinformatics. 2010 Apr 30;11:222. doi: 10.1186/1471-2105-11-222 (PMC2876130; doi:10.1186/1471-2105-11-222)
Supplement: Additional file 2 — archaea subalignments. This file provides the subalignments of archaea sequences created and used in the study described in Additional File 1. This is a zipped archive of files in Fasta format. [file 1471-2105-11-222-S2.ZIP › archaea_subalignments/archaea_alignments_2/nogapcols.0046-0050.fasta]

>Pyrococcus horikoshii 2
-----ACGGCGGCCAUAGCGGGGGGGUU-ACACCCGGUCUCAUUUCGAACCCGGAAGUUAAGCCCCCCAGCGAUCCCGG-UUGUACUGCCCUCC-GAGAGGGGGCGGGAAGCCGGGGACGCCGCC-GGCCA----
>Sulfolobus acidocaldarius 2
GC-CC-ACCCGGUCAUAGUGAGCGGGUA-ACACCCGGACUCGUUUCGAACCCGGAAGUUAAG-CCGCUCACGUCAGAGG-GGCC-GUGGGAUCC-GAGAGGGCCCGCAGCCUCUCUGA-GCUGGGAUGG-GCGUU
>Methanothermobacter thermautotrophicus 3
GGUUU-UGGCGGUCAUGGCGUGGGGGUUUAUACCUGAUCUCGUUUCGAUCUCAGUAGUUAAGUCCUGCUGCGUUGUGGGUGUGUACUGCGGUU--UUUU-GCUGUGGGAAGCCCACUUCACUGCC-AGA-CC-A-
>Natronococcus occultus 1
---UA-AGGCGGCCAUAGCGGCGGGGUU-CCUCCCGUACCCAUCCCGAACACGGAAGAUAAGCCCGCCUGCGUAUUGGU-GAGUACUGGAGUGG-GAGACCCUCUGGGAGAGCUGAUUCGCUGCU-UUA------
>Methanothermobacter thermautotrophicus 5
---GU-UGGCGGUCAUGGCGUGGGGUUA-AUACCUGAUCUCGUUUCGAUCUCAGUAGUUAAGUCCUGCUGCGUUGUGGGUGUGUACUGCGG-U-UUUUU-GCUGUGGGAAGCCCACUUCACUGCC-AGC-AC-CC
