# Supplementary material for: Fine-tuning structural RNA alignments in the twilight zone
Source: BMC Bioinformatics. 2010 Apr 30;11:222. doi: 10.1186/1471-2105-11-222 (PMC2876130; doi:10.1186/1471-2105-11-222)
Supplement: Additional file 2 — archaea subalignments. This file provides the subalignments of archaea sequences created and used in the study described in Additional File 1. This is a zipped archive of files in Fasta format. [file 1471-2105-11-222-S2.ZIP › archaea_subalignments/archaea_alignments_2/nogapcols.0076-0080.fasta]

>Methanothermobacter thermautotrophicus 7
GGGUUU-UGGCGGUCAUGGCGUGGGGGUUUAUACCUGAUCUCGUUUCGAUCUCAGUAGUUAAGUCCUGCUGCGUUGUGGGUGUGUACUGCGG-U-UUUUU-GCUGUGGGAAGCCCACUUCACUGCCAGA-C-CACCC
>Archaeoglobus fulgidus 1
-AU-GC-CGACGGUCAUAGGACGGGGGAA-ACACCCGGACUCAUUCCGAACCCGGAAGUUAAGCCCCGUUCCGUCCCGCA-CAGUACUGUGUUCC-GAGAGGGCACGGGAACUGCGGGA-ACCGUCGGCUU------
>Methanothermobacter thermautotrophicus 6
GGG-GCAUGGCGGUCAUGGCGCAGGGGUU-AUACCUGAUCUCGUUUCGAUCUCAGUAGUUAAGUCCUGCUGCGUUGUGGGUGUGUACUGCGG-U-UUUUU-GCUGUGGGAAGCCCACUUCACUGCCAGC-CAC-U--
>Halorubrum distributum 6
----GU-AGGCGGCCAGAGCGGUAGGGAA-ACACCCGUACCCAUUCCGAACACGGAAGUUAAGCCUACCAGCGUAUCGUG-AAGUACUGGAGUGA-GCGAUCCUCUGGGAACCGCGGUUCGCCGCCUGC-C------
>Thermococcus kodakarensis 1
--G-GCACGGCGGCCAUAGCGGCGGGGCC-ACACCCGGUCUCGUUUCGACCCCGGAAGUUAAGCCCGCCAGCGUUCCCGG-GUGUACUGCCCUCC-GAGAGGGGGCGGGAAACCGGGAACGCCGCCGGC-C-A-C--
