# Supplementary material for: Fine-tuning structural RNA alignments in the twilight zone
Source: BMC Bioinformatics. 2010 Apr 30;11:222. doi: 10.1186/1471-2105-11-222 (PMC2876130; doi:10.1186/1471-2105-11-222)
Supplement: Additional file 2 — archaea subalignments. This file provides the subalignments of archaea sequences created and used in the study described in Additional File 1. This is a zipped archive of files in Fasta format. [file 1471-2105-11-222-S2.ZIP › archaea_subalignments/archaea_alignments_5/nogapcols.0076-0080.fasta]

>Pyrodictium occultum 1
UGGC-CC-GACCCGGCCAUAGCGGCCGGGCA-ACACCCGGACUCAUGUCGAACCCGGAAGUUAAG-CCGGCCGCGUUGGGGG-AUGCUGUGGGGUCCGCGAGGCCCCGCAGCGCCCCCAA-GCCGGGAUCGG-GCCG---
>Halorubrum distributum 3
-----GA--AGGCGGCCAGAGCGGUAGGGAA-ACACCCGUACCCAUUCCGAACACGGAAGUUAAGCCUCAGCGUA--UCGUG-AAGUACUGGAGUGAGCGAUCCUCUGGGAACCACGAGUCGCCGCC-U-UC-CC-----
>Pyrococcus horikoshii 1
-------A-CGGCGGCCAUAGCGGGGGGGUU-ACACCCGGUCUCAUUUCGAACCCGGAAGUUAAGCCCCCCAGCGAUCCCGG-UUGUACUGCCCUCCGAGAGGGGGCGGGAAGCCGGGGACGCCGCC-G-GCCA------
>Methanothermobacter thermautotrophicus 2
---GUUU--UGGCGGUCAUGGCGUGGGGGUUUAUACCUGAUCUCGUUUCGAUCUCAGUAGUUAAGUCCUGCUGCGUUGUGGGUGUGUACUGCGGUU-UUUU-GCUGUGGGAAGCCCACUUCACUGCC-A-GA-CC-ACCC
>Thermococcus celer 2
---G-GUA-CGGCGGUCAUAGCGGCGGGGUC-ACACCCGGUCUCGUUUCGACCCCGGAAGUUAAGCCCGCCAGCGAUCCCGG-UUGUACUGCCCUCCGGGAGGGGGCGGGAAGCCGGGGACGCCGCC-G-GC-CA-CU--
